# Supplementary material for: Identification of Immune-Related Subtypes and Characterization of Tumor Microenvironment Infiltration in Kidney Renal Clear Cell Carcinoma
Source: Front Genet. 2022 Jun 29;13:906113. doi: 10.3389/fgene.2022.906113 (PMC9277187; doi:10.3389/fgene.2022.906113)
Supplement: Supplementary file 3 [file DataSheet1.xlsx]

## Sheet: S table 1
Supplementary Table 1 Relative fractions of tumor-infiltrating immune cells of 530 KIRC patients
id	B cells naive	B cells memory	Plasma cells	T cells CD8	T cells CD4 naive	T cells CD4 memory resting	T cells CD4 memory activated	T cells follicular helper	T cells regulatory (Tregs)	T cells gamma delta	NK cells resting	NK cells activated	Monocytes	Macrophages M0	Macrophages M1	Macrophages M2	Dendritic cells resting	Dendritic cells activated	Mast cells resting
TCGA-BP-4164	0	0.00627447	0.00302402	0.187901	0	0.20927	0	0.0465899	0	0.042228	0	0.0179943	0.121794	0	0.110285	0.215156	0	0	0.0385562
TCGA-B8-4619	0.359152	0	0.0434556	0.0176671	0	0.170195	0	0.0014536	0	0.0369445	0	0	0.0252913	0.0299047	0.0435306	0.147688	0	0.00321323	0.121416
TCGA-DV-5567	0.00751123	0	0	0.0798525	0	0.194996	0	0	0.00357343	0	0.0400982	0.0411425	0.0224291	0.0592058	0.0386298	0.262201	0	0.0556296	0.194731
TCGA-B0-5120	0.0784097	0	0.0180838	0.056123	0	0.191096	0	0.0029482	0.00501476	0.0152208	0	0.0394943	0.0207324	0.0161143	0.0588651	0.375564	0	0	0
TCGA-B0-5697	0.0467102	0	0.00607334	0.400906	0	0.079164	0.01266	0.0193691	0.022337	0.0170029	0	0.0557524	0.0183043	0	0.0501818	0.181791	0.0198918	0	0.0600897
TCGA-BP-4174	0.0075538	0	0.000306727	0.193632	0	0.149857	0.00761697	0	0.0201971	0.0103629	0	0.0382349	0.059571	0.0180528	0.109875	0.225198	0.02711	0	0.107863
TCGA-CZ-4853	0.0261915	0	0.0100988	0.119375	0	0.271767	0.00514709	0	0.0295457	0.0400593	0	0.0235915	0.0273673	0	0.144216	0.198574	0.0169795	0.00351886	0.0835683
TCGA-B8-4151	0.00319966	0.0068794	0	0.106661	0	0.193648	0.000477121	0	0.00078967	0.00527145	0.0289279	0	0.119989	0	0.115545	0.325475	0	0.00405871	0.0742674
TCGA-B0-4828	0.0363922	0	0.0120116	0.219842	0	0.322285	0	0.0373154	0.0294939	0	0.065042	0.002497	0.0811392	0	0.0750913	0.0891995	0	0	0.0296903
TCGA-B4-5843	0.00540418	0	0	0.0571924	0	0.212476	0.00762915	0	0	0	0.0432414	0	0.0347111	0	0.0425885	0.461809	0.0216665	0	0.113282
TCGA-B0-5075	0	0	0.00115592	0.226159	0	0.0552309	0	0.0221231	0.0249051	0	0	0.0293593	0.0321943	0.186333	0.0361028	0.382956	0	0	0.00245342
TCGA-MM-A563	0.0830503	0	0.0272173	0.14839	0	0.219123	0	0.0211769	0.00851253	0.0394942	0	0.0308462	0.0733051	0.0461792	0.110937	0.122139	0.0298622	0	0.0397679
TCGA-BP-5191	0	0.00646441	0.033387	0.127281	0	0.245809	0	0.0396909	0.0965234	0.0188998	0.00393714	0.0332077	0.00220978	0.131881	0.0735509	0.154166	0	0	0.0329912
TCGA-B2-A4SR	0.0419493	0	0.00883981	0.163439	0	0.253484	0	0.022836	0.000469379	0	0.0321987	0.00211828	0.0141683	0.0160565	0.124025	0.185465	0.0740529	0	0.0608985
TCGA-A3-3347	0.0390409	0	0.00197342	0.0995724	0	0.154388	0.00632986	0.0156773	0.0222783	0.0154829	0	0	0	0.190735	0.0732623	0.308125	0	0	0.0353897
TCGA-BP-4777	0.054617	0	0.0131673	0.440739	0	0.0621036	0.0313365	0.0485403	0.0107215	0.0246702	0	0.0328106	0.015657	0.0175692	0.0502236	0.182344	0.00722201	0	0.00555148
TCGA-B0-5107	0	0.00675079	0	0.528789	0	0	0.0114406	0.031487	0.103351	0	0	0.0241857	0.0492747	0	0.125949	0.118773	0	0	0
TCGA-B0-4712	0.0161114	0	0.00360303	0.201296	0	0.174939	0.0434242	0	0.0499352	0.0154198	0	0.0339094	0.0577642	0.10912	0.127449	0.136717	0	0	0.0303118
TCGA-A3-A6NJ	0.0132522	0	0.0161215	0.509641	0	0.0619635	0.0225913	0.0223224	0.0342499	0	0	0.0231675	0.0661749	0	0.107378	0.0910157	0.00491502	0	0.0272068
TCGA-CJ-4889	0.042427	0.0952822	0.0915635	0.179338	0	0.175743	0	0.0113844	0.0216124	0.0201057	0	0.0446593	0.00785751	0	0.100775	0.14744	0.0240426	0	0.0337939
TCGA-CJ-4893	0.0202778	0	0.00639225	0.423692	0	0.176892	0.0305321	0.00929153	0.00754047	0.00601752	0	0	0.0575298	0	0.0798586	0.134378	0.0140339	0	0.0335336
TCGA-CW-5583	0.085104	0	0.00804861	0.165529	0	0.147161	0.00423741	0.0173025	0.012281	0	0.0644625	0.0232023	0.0387076	0	0.115959	0.17046	0.000812622	0.00773906	0.103075
TCGA-CJ-5684	0.0500185	0	0.00842124	0.438324	0	0.074219	0.00835272	0.0304007	0.023471	0.006752	0	0.078256	0.0125313	0	0.0887423	0.103931	0.0173272	0	0.0592534
TCGA-BP-4787	0.0123087	0	0.00125618	0.0758702	0	0.178739	0	0	0.0102292	0.0278248	0	0.0310494	0.0983226	0.0111278	0.0800791	0.362508	0.00315025	0	0.0565024
TCGA-B2-3923	0.00643663	0	0	0.0292181	0	0.17938	0	0.0323415	0	0	0	0.042421	0.0640634	0	0.035707	0.3123	0.00303847	0.000559232	0.294534
TCGA-BP-4351	0.0029636	0	0.00310089	0.217044	0	0.267041	0	0.0136315	0	0	0.115332	0.0064508	0.0495673	0	0.0571779	0.235541	0.00108804	0	0.0310617
TCGA-CZ-5465	0.0828137	0	0.0140899	0.0751147	0	0.22567	0	0.00511886	0	0	0	0.0515595	0.14134	0.0169458	0.114736	0.240389	0.0020947	0.00136498	0.0287625
TCGA-A3-A6NL	0.0861673	0	0.0284067	0.125569	0	0.200948	0.00296979	0	0.0102933	0	0.0131746	0.0806776	0.067289	0.0143425	0.0861154	0.142256	0.0269968	0	0.108764
TCGA-B0-5400	0.00428632	0	0.0056569	0.201266	0	0.124413	0	0.00203103	0.0270856	0.0544758	0	0.0736141	0	0.166612	0.0481423	0.227633	0	0	0
TCGA-CZ-5452	0.00656366	0	0.0234157	0.46286	0	0.107026	0	0.057536	0.0407437	0.0454443	0	0.0468236	0.0429665	0	0.0489388	0.115994	0	0	0
TCGA-B0-5104	0.0731094	0	0.0049651	0.0628823	0	0.295715	0	0	0.0102738	0	0.00924346	0.0156466	0.218926	0	0.0906882	0.13905	0.00835655	0	0.051683
TCGA-CW-5581	0.0286244	0	0	0.174526	0	0.389192	0.0269818	0.0173342	0	0	0	0.00670236	0.0202193	0	0.103763	0.12882	0.0486569	0.00768596	0.0436447
TCGA-B8-5165	0.202251	0	0.0288089	0.0768672	0	0.296679	0	0	0.00129606	0	0	0.0138682	0.0115786	0.00935203	0.0697102	0.202175	0	0	0.0797242
TCGA-CZ-5989	0	0.00165896	0	0.0658312	0	0.323408	0.052031	0	0	0.132585	0	0.0192453	0.00632095	0	0.0748478	0.209267	0.00170746	0.00480011	0.0579305
TCGA-BP-4970	0.0121582	0	0.00410424	0.279213	0	0.185544	0.00242656	0.0088957	0.000465429	0.0345653	0	0.0123029	0.117247	0	0.0676233	0.222501	0.0195847	0	0.0318352
TCGA-BP-4969	0.0931196	0	0.0299408	0.102919	0	0.232154	0	0.00761431	0.000891971	0	0.00639187	0.0865061	0.00950064	0	0.105818	0.192526	0.011412	0	0.121206
TCGA-B0-5691	0.137172	0	0.032015	0.114083	0	0.189247	0.0227151	0	0.0226382	0	0.00076989	0	0.0439129	0.0453505	0.144837	0.130369	0.0280851	0	0.0831679
TCGA-BP-4768	0.0023237	0	0.0015463	0.248444	0	0.15941	0	0.0141428	0.0336272	0	0	0.0539067	0.0600992	0.173584	0.0448347	0.20115	0	0	0
TCGA-B0-5088	0.0775861	0	0.0068406	0.165641	0	0.204775	0	0.0117632	0.0239852	0	0	0.0598979	0	0.093529	0.053543	0.273992	0.00765574	0	0.0207916
TCGA-BP-4993	0.036839	0	0.00784248	0.376703	0	0.16245	0.0324291	0	0.000589339	0.0236488	0	0.0405639	0.0154006	0	0.0669804	0.162284	0.00830712	0	0.0659631
TCGA-CJ-4902	0.0399571	0	0.0016139	0.154801	0	0.257512	0.0178873	0	0.0175978	0	0.00185916	0.0385147	0.0199486	0.0578049	0.083635	0.194616	0.00354283	0	0.109106
TCGA-CJ-4897	0.103731	0	0.0149123	0.22578	0	0.121672	0	0	0.0122985	0	0	0.0522518	0.028468	0.0314943	0.0947169	0.142654	0.0307439	0	0.141277
TCGA-B2-5633	0.0138693	0	0.000950352	0.0710006	0	0.221056	0.00537323	0	0	0.0203481	0	0	0.0413533	0.0206627	0.0840509	0.454072	0.00954271	0	0.0577216
TCGA-CJ-4640	0.00913794	0	0.00148478	0.33694	0	0.148781	0.0149678	0.00158736	0.00982321	0.0360442	0	0.0175095	0.0831837	0	0.105828	0.17532	0.00995446	0	0.0494391
TCGA-CJ-6032	0	0	0.00384998	0.376252	0	0.12211	0	0.0314459	0	0.0141852	0	0.0300723	0.0667655	0.00610381	0.12132	0.208387	0.00285645	0	0.0166514
TCGA-BP-4355	0	0.0504487	0.0205332	0.092001	0	0.180384	0	0	0.00463573	0	0	0.0389028	0.123457	0	0.0441546	0.337414	0.00719758	0	0.100871
TCGA-CJ-4870	0.0632176	0	0.00715282	0.0632758	0	0.219329	0.00863819	0	0.000484322	0.00283133	0.0234803	0.0217944	0.107071	0.0998602	0.0452067	0.226416	0.00203839	0.000719866	0.092708
TCGA-BP-4998	0.00974275	0	0.00520686	0.196271	0	0.240416	0.00765317	0.00669601	0.00248778	0	0.0272605	0	0.0834032	0	0.0627958	0.279963	0.0461746	0	0.0309192
TCGA-BP-4770	0.0250534	0	0.000980436	0.183075	0	0.178565	0.0374282	0	0	0	0	0	0	0.208401	0.0299308	0.299491	0	0	0.0370741
TCGA-B0-4817	0	0	0.00768942	0.0556303	0	0.149216	0.0282781	0.0156993	0.00592583	0.0162528	0	0.0514358	0	0.0604886	0.0501136	0.064345	0	0	0.0206308
TCGA-B0-5812	0.0361759	0	0.00868487	0.150742	0	0.210476	0.0341058	0	0.0238888	0.0035637	0.0624696	0	0.0585654	0	0.148141	0.167223	0.0501963	0	0.0421759
TCGA-A3-3382	0.00298887	0	0.0038166	0.247707	0	0.286441	0	0.00554635	0	0	0	0.0185692	0.000812447	0.0244518	0.0860906	0.301454	0	0	0.0197937
TCGA-A3-A8OU	0.0647259	0	0.0179726	0.196242	0	0.168088	0	0	0.00678865	0	0	0.0707683	0.0739989	0	0.088254	0.231812	0.0137762	0	0.0654836
TCGA-CJ-4916	0.00130802	0	0.00705908	0.539605	0	0.0274718	0	0.0409607	0.0149943	0.0832458	0	0.0727351	0.0101357	0	0.0768102	0.123226	0.00244763	0	0
TCGA-AK-3431	0.0590162	0	0.00481096	0.117243	0	0.238348	0.001513	0	0	0	0.0927664	0	0.0811237	0.144226	0.049681	0.159762	0	0	0.046545
TCGA-BP-4769	0.0489859	0	0	0.0326235	0	0.356705	0	0.0046799	0	0	0.00558434	0.0184871	0.030881	0	0.116286	0.163929	0	0.108901	0.112938
TCGA-CJ-4903	0.0252797	0	0.00606764	0.255459	0	0.2056	0	0.0277728	0	0.0469531	0	0.0416962	0.0811385	0	0.0579914	0.178685	0.0159867	0	0
TCGA-A3-3335	0.0667695	0	0	0.0813811	0	0.393423	0.0138247	0.00640909	0.0115134	0	0.0196587	0	0.0614978	0.0673067	0.0554127	0.165823	0	0.0120664	0.0184458
TCGA-CJ-4875	0.000479701	0	0.00379653	0.677638	0	0	0	0.0297263	0.0167008	0	0	0.0998028	0.0273991	0.0149166	0.0182015	0.069815	0.0045542	0	0.0369696
TCGA-B0-4701	0.0430002	0	0.00754202	0.165475	0	0.375741	0.00945477	0	0.014755	0	0	0.0150948	0.0287485	0.0111176	0.106311	0.106896	0.0197185	0	0.0937584
TCGA-A3-A6NI	0.00663806	0	0.00152037	0.0566606	0	0.154922	0	0.00403484	0.00617253	0	0.0437612	0.0424786	0.149816	0.0213111	0.0548508	0.357034	0.0235334	0	0.0759066
TCGA-A3-3363	0	0.0026424	0.0009486	0.0749823	0	0.175522	0	0	0.00857971	0	0	0.0321202	0.0579057	0.00271521	0.00913006	0.457361	0.00532556	0	0.143757
TCGA-CZ-4860	0.00327518	0.00594352	0.00716839	0.177713	0	0.231526	0.00199428	0	0.0291183	0	0	0.0659235	0	0.0716648	0.115696	0.233744	0.00603521	0	0.0415845
TCGA-BP-5169	0.0523649	0	0.334186	0.134175	0	0.17669	0.00673024	0.0179878	0.043881	0	0	0.0297495	0	0.0739713	0.0357845	0.0677726	0.00170345	0	0.0211778
TCGA-CJ-6027	0	0	0.0115216	0.350172	0	0	0.0626994	0.0264518	0.0166482	0.134653	0	0.0227976	0	0.0883314	0.10805	0.150836	0.00194239	0	0.0258964
TCGA-BP-5202	0.00602274	0	0.00197099	0.12565	0	0.216904	0.00433921	0	0	0.0140849	0.0159154	0.0292145	0.112529	0.0692702	0.110957	0.231383	0.0092736	0	0.0524864
TCGA-CZ-4859	0.0664482	0	0.00877031	0.169398	0	0.169648	0.0344333	0	0.0010865	0	0.0391455	0.0340677	0.107841	0	0.111919	0.141377	0.0174008	0.00395497	0.0824314
TCGA-BP-5168	0.0173077	0	0	0.166673	0	0.204021	0	0.0110111	0.00681655	0.0148859	0	0.107975	0.0176363	0.0423385	0.133603	0.122786	0.0160776	0.0023709	0.136497
TCGA-B2-5635	0.00390604	0	0	0.282496	0	0.151848	0	0.0170467	0	0.0193393	0	0.0213466	0.109064	0	0.0763501	0.279781	0	0.000219108	0.0386036
TCGA-CW-6097	0.102923	0	0.0299967	0.151263	0	0.37658	0.0206927	0	0.000119964	0	0	0.0137564	0.0166299	0.020999	0.0709471	0.142492	0.0125588	0	0.0368316
TCGA-B8-A7U6	0.148051	0	0.0384558	0.145773	0	0.12385	0	0	0.0021266	0	0.00659079	0.0396459	0.0818243	0.108509	0.0740647	0.108779	0	0	0
TCGA-CJ-4882	0.136904	0	0.0599535	0.192489	0	0.313263	0.0320588	0	0.0594146	0	0	0	0.00376288	0.0315891	0.0606489	0.0644762	0.0141425	0	0.0237323
TCGA-B8-5545	0.0888419	0	0.0347675	0.105386	0	0.154088	0	0	0.0111331	0.0170159	0	0.0520824	0.0285175	0	0.0832941	0.287986	0.0278356	0	0.0948672
TCGA-A3-3358	0	0	0.0238538	0.229026	0	0.217095	0.0108025	0.0249071	0.0115518	0.00743595	0	0.00674498	0.0395152	0	0.0598294	0.312526	0.0225502	0	0.0329057
TCGA-B0-5096	0.041482	0	0.0961341	0.00506995	0	0.129431	0.0101183	0	0	0	0	0.0205928	0.0551759	0.20188	0.066979	0.305465	0	0	0
TCGA-B8-A54H	0.0188216	0	0.007316	0.492687	0	0.0759237	0	0.0257521	0.0245408	0	0	0.0989025	0.0268978	0	0.0315026	0.105897	0.0117651	0	0.0761248
TCGA-A3-3328	0.0270104	0	0	0	0	0.125286	0	0.0562981	0	0.0308568	0.0472586	0.101474	0.152157	0.11698	0.0377275	0.0668151	0.0478345	0.0297911	0.050275
TCGA-B0-4819	0.0701949	0	0.0628329	0.399208	0	0.113835	0.0177971	0.0436906	0.0330708	0.0417568	0	0.0473431	0.00011043	0.0261498	0.0677515	0.0722925	0.00396613	0	0
TCGA-BP-4760	0.0724922	0	0.00546184	0.030943	0	0.0996761	0	0	0	0	0.000906869	0.00981104	0	0.511251	0.0329813	0.140086	0.0021274	0	0.0935452
TCGA-DV-5568	0.0554959	0	0.00933975	0.336984	0	0.0597828	0	0.0117359	0.050117	0	0	0.0227308	0	0.261526	0.0525141	0.128135	0	0	0.00912667
TCGA-CJ-6030	0.0381528	0	0.0270086	0.192657	0	0.20702	0.0174981	0	0	0.0159859	0	0.0221199	0.0829328	0	0.0496568	0.262062	0.0136767	0.000351525	0.0603502
TCGA-AK-3456	0.0800139	0	0.0136003	0.0360192	0	0.116481	0.00575794	0	0.000167176	0	0.0198897	0.000417056	0.0234927	0.0946411	0.0248968	0.456836	0.0666518	0	0.0392767
TCGA-CJ-4878	0.00981975	0	0.0140579	0.0368081	0	0.187688	0	0	0	0	0.0586274	0.0164123	0.141852	0	0.152825	0.204296	0.00522018	0	0.100023
TCGA-BP-5177	0.0364106	0	0.00711822	0.237481	0	0.181532	0	0.0186766	0.0442649	0.0401129	0	0.0450983	0.000246774	0.102964	0.117217	0.0917026	0.00228845	0	0.0748876
TCGA-B2-5639	0.0586674	0	0.0631572	0.0728416	0	0.213237	0	0.0270963	0.0791889	0.00618778	0	0.0212754	0.119167	0	0.067599	0.148295	0.0839243	0	0.0328945
TCGA-BP-4781	0.0127893	0	0.0041796	0.0528588	0	0.0948838	0	0.0192103	0.0203384	0.0190701	0	0.0416837	0.0711513	0.141798	0.0679167	0.314344	0	0	0
TCGA-BP-5195	0.0179336	0	0.00592612	0.140762	0	0.23266	0.00489151	0.00723848	0.0260632	0	0.0335567	0	0.120724	0	0.0768237	0.263643	0.000596423	0.00277329	0.0503063
TCGA-3Z-A93Z	0.102621	0	0.0537723	0.0918604	0	0.217006	0	0	0.0111413	0	0	0.091778	0.0685268	0	0.114642	0.137848	0.0295851	0.00197964	0.0792402
TCGA-CJ-4888	0	0	0.0153228	0.450431	0	0.0649684	0.0584135	0.0134133	0.0277419	0.00247077	0	0.0184166	0.0471187	0.0542116	0.0765167	0.120148	0.0112138	0	0.0360124
TCGA-B0-5099	0.0398509	0	0.0109315	0.0625789	0	0.21418	0	0	0.0122691	0	0.116385	0.00593915	0	0.162815	0.0595683	0.25693	0	0.00285927	0.0556934
TCGA-B8-4153	0	0	0.002162	0.244448	0	0.208478	0.0223031	0.00594662	0	0	0.0321674	0.0478212	0.0642414	0	0.0535051	0.237535	0	0.00264955	0.0774839
TCGA-DV-5565	0.0206652	0	0.00351193	0.148049	0	0.139362	0	0.0206184	0.01238	0	0.0290767	0.0227033	0.13778	0.0999636	0.0853863	0.210709	0.000589906	0.0201912	0.0440863
TCGA-CJ-4644	0	0	0.0077932	0.384989	0	0.0587209	0.0229607	0	0.00187783	0.072513	0	0.0171021	0.0858464	0	0.0894447	0.218125	0	0	0.0406272
TCGA-B0-4706	0.0295928	0	0.006714	0.378283	0	0.0957702	0	0	0.0160179	0	0.179939	0.05164	0.0432209	0.00897873	0.0800799	0.0354149	0	0	0.0743485
TCGA-AK-3453	0.0824093	0	0.0266981	0.434699	0	0.116831	0.00565204	0.0301395	0.0573176	0.013519	0	0.0573655	0.0322258	0	0.0659578	0.0491615	0.017266	0	0
TCGA-AK-3440	0.0129943	0	0	0	0	0.188944	0	0.0321157	0	0.0236646	0.0018632	0.0373762	0.036006	0.0182765	0.0508211	0.255933	0	0.248839	0
TCGA-B2-4102	0.0344215	0	0.00952864	0.0771334	0	0.295762	0.0073859	0	0.0116198	0	0.0123438	0.0143058	0.0351348	0	0.12461	0.264959	0.00791743	0	0.0850767
TCGA-BP-4989	0.0959926	0	0.0186205	0.397557	0	0.0409793	0.0263071	0.0322207	0.0392105	0.0816412	0	0.0792113	0.00977723	0.00382104	0.0453815	0.0719061	0.0173929	0	0.03669
TCGA-BP-4326	0.0602543	0	0.00850436	0.00942342	0	0.253686	0	0	0.033578	0	0.0723838	0.000503244	0.00775157	0.147008	0.109532	0.174804	0	0	0.096371
TCGA-B0-5702	0	0	0.119289	0.297221	0	0.115995	0	0	0	0	0.015903	0.0475599	0.046787	0.0010972	0.0219238	0.252546	0	0.0167932	0.0648852
TCGA-CJ-5682	0.129994	0	0.0279866	0.208366	0	0.274668	0	0	0.00963508	0	0	0.082723	0.0217201	0	0.106911	0.0751759	0.0288195	0	0.0282102
TCGA-A3-3383	0.0147345	0	0.00279296	0.208014	0	0.139691	0	0.018976	0.0366026	0	0	0.0508073	0.0354332	0	0.106132	0.188142	0.108628	0	0.0846392
TCGA-B0-5711	0.0470723	0	0.00911486	0.10419	0	0.269898	0.0120911	0	0.00699127	0.0391635	0	0.0338912	0.0604795	0.0766164	0.0870069	0.126654	0.0260902	0	0.10074
TCGA-B0-5102	0.0473813	0	0.00868979	0.215346	0	0.273394	0.00351956	0.004239	0.00792415	0.0151757	0	0.0258869	0.00468962	0.0317533	0.0907207	0.238405	0.00653118	0	0.0263435
TCGA-CZ-5459	0.0166581	0	0.00224757	0.279992	0	0.233799	0	0.0352829	0.00351235	0.00939496	0	0.0110353	0	0.0335821	0.137997	0.180448	0	9.27696e-05	0.0539831
TCGA-B0-5698	0.0801488	0	0.0124703	0.171972	0	0.252207	0.0129884	0.0145856	0.010225	0	0	0.0102042	0.0895535	0.04215	0.108192	0.120974	0.0104622	0	0.0452755
TCGA-B0-4845	0.0348714	0	0.00162513	0.0408256	0	0.472566	0	0	0	0	0.0095824	0.0132703	0.0599293	0.0574013	0.0815766	0.17076	0	0	0.0521834
TCGA-CJ-4907	0.0640681	0	0.00831296	0.112642	0	0.165441	0	0.00185745	0.0138034	0	0.0247404	0.0324701	0.124097	0	0.0933091	0.267063	0.0183777	0	0.0737977
TCGA-B0-5709	0.0592186	0	0.0279955	0.217342	0	0.241573	0.00897474	0.000480433	0.0184544	0	0	0.0195036	0.0804034	0	0.104605	0.129957	0.0366091	0	0.0544529
TCGA-CZ-4864	0.00381078	0	0.00558036	0.428133	0	0.0491835	0	0.0408461	0.0246354	0.0555053	0	0.00939558	0.0588725	0	0.102409	0.197023	0	0	0.0246057
TCGA-CZ-5470	0.0166223	0	0.033118	0.278027	0	0.157231	0.0173065	0.0303548	0.0396064	0	0	0.0245502	0.0845916	0	0.0875134	0.148193	0.037894	0	0.0449914
TCGA-BP-4334	0	0.0333953	0.0130728	0	0	0.166185	0	0.0144827	0.0123142	0	0	0.0842844	0.0912944	0.0448386	0.0460223	0.29251	0.00402546	0	0.186494
TCGA-CJ-4891	0.0403709	0	0.00727543	0.110352	0	0.0759397	0.00977076	0	0.0350353	0.0244519	0	0.0182413	0.188646	0.109477	0.0454983	0.23021	0	0.0543427	0.014481
TCGA-BP-5181	0.0205475	0	0.000647154	0.158842	0	0.288266	0.0188623	0	0	0	0.0126185	0.0176453	0.0752141	0	0.116689	0.190251	0.00895296	0.00542229	0.0822527
TCGA-B0-4813	0.045226	0	0.00288509	0.0555473	0	0.187236	0	0.0172363	0.0337532	0	0	0.0813059	0.0310437	0.133939	0.0629314	0.321007	0	0	0.0241446
TCGA-B0-5695	0.106679	0	0.0120306	0.286413	0	0.0802357	0	0	0.0149276	0.0100584	0	0.0922445	0.0682112	0.0363915	0.0343898	0.132449	0	0.00349187	0.122477
TCGA-G6-A5PC	0.0277384	0	0.0229732	0.542527	0	0.0612682	0	0.012454	0.0645644	0	0	0.0268675	0.0555544	0	0.0650611	0.11158	0	0	0.00941182
TCGA-A3-3325	0.0177619	0	0.00641665	0.0459076	0	0.297341	0.00951602	0	0	0.00395255	0	0.0210339	0.111532	0	0.0478307	0.296014	0.0685238	0	0.0710348
TCGA-B4-5838	0.0622717	0	0.00577616	0.204017	0	0.192774	0.00850433	0.00623955	0	0.0223157	0	0	0.00830831	0.0582153	0.127966	0.206472	0.0252757	0	0.0606109
TCGA-AK-3461	0.00345261	0	0.000309453	0.18209	0	0.280541	0.000262016	0	0	0	0.0736421	0.059239	0.148363	0.0118537	0.101737	0.0407996	0.0164934	0	0.0730414
TCGA-B8-5164	0.0130655	0	0.0029257	0.564581	0	0.0229364	0.0190789	0.0337566	0.0178976	0	0	0.0386153	0.0233093	0	0.0600948	0.12184	0.0250813	0	0.0505978
TCGA-BP-5199	0.014477	0	0.0118803	0.555602	0	0	0.0158683	0.0738317	0.0308891	0.00349212	0	0.0724878	0.00804388	0.0274204	0.0533726	0.0795612	0.00781958	0	0.045254
TCGA-BP-4977	0.00546738	0	0.000477315	0.108065	0	0.273953	0.00432052	0.00466066	0.0415327	0.00712251	0.0130283	0	0.0545115	0.0493058	0.0839437	0.315384	0.000993284	0	0.0372337
TCGA-BP-4177	0.220893	0	0.0209818	0.129097	0	0.217608	0	0	0.000231018	0	0.00139174	0.0205784	0.0329513	0	0.080389	0.176877	0.0589856	0	0.0400162
TCGA-A3-3362	0.0489709	0	0.0016187	0.18126	0	0.216718	0.0218033	0	0.00107283	0	0.00180696	0.00299311	0.0833184	0	0.0972374	0.247214	0.00161374	0	0.0764615
TCGA-B8-5549	0.0137738	0	0.00589533	0.431073	0	0.145643	0	0.00425687	0.00983461	0.03298	0	0.0309791	0.0494091	0.00179874	0.0756205	0.158945	0	0	0.0263489
TCGA-BP-4173	0.0109721	0	0.0017193	0.542556	0	0	0.0210711	0.0367423	0.0328838	0.067089	0	0.0137401	0.0812408	0	0.0767897	0.110638	0	0	0.000142297
TCGA-CJ-4885	0.0488523	0	0.000819718	0.225159	0	0.21801	0.0141529	0	0	0	0.0178783	0.00863033	0.13372	0	0.0564337	0.202358	0	0.014425	0.0595599
TCGA-B0-4691	0.00602875	0	0.059694	0.35777	0	0.102825	0	0.0647568	0.0290921	0.0713754	0	0.0656118	0.0194466	0	0.103555	0.0800599	0.0172381	0	0.0225467
TCGA-CW-6088	0.0463383	0	0.00652547	0.101936	0	0.19846	0.0227899	0	0	0	0.0642486	0	0.0833479	0	0.0797092	0.26344	0.0276056	0	0.0783121
TCGA-CJ-5675	0.00840913	0	0.0055415	0.584387	0	0.00642513	0.0140625	0.0289194	0.0404604	0.076008	0	0.0387784	0.0176041	0	0.0485637	0.0873069	0.00890005	0	0.0335142
TCGA-CZ-5466	0.0158818	0.0115556	0	0.183688	0	0.160963	0	0.00956252	0.0543237	0	0	0.0475275	0.0127851	0.118036	0.0689502	0.211259	0.0569647	0	0.0485026
TCGA-B0-5707	0.11476	0	0.0286972	0.056276	0	0.155172	0.00407158	0.000166361	0	0	0	0.0313343	0.011789	0.1595	0.0104619	0.323847	0.0368358	0	0.0569669
TCGA-EU-5905	0.0125149	0	0.00103417	0.0952521	0	0.25483	0	0	0.00419821	0.00850248	0	0.0402706	0.0909225	0	0.0603459	0.330099	0	0.0216974	0.0742246
TCGA-B8-A54D	0.0104657	0	0.0076097	0.477886	0	0.0927635	0.00953694	0.0326829	0.0171163	0.0329683	0	0.0724127	0.00344484	0	0.0352285	0.178989	0.00565968	0	0.0232356
TCGA-CW-5585	0.0161304	0	0.000951083	0.0960076	0	0.208194	0	0	0	0	0.0983035	0.0617633	0.114061	0	0.0855071	0.208712	0	0.00482196	0.100832
TCGA-A3-3365	0.0810652	0	0.00939836	0.142028	0	0.211555	0	0	0	0.0630845	0	0.0251397	0.00916031	0	0.0925243	0.194579	0	0.00377245	0.167694
TCGA-BP-4973	0.0295287	0	0.00264891	0.226018	0	0.364158	0	0.028952	0	0	0	0	0.067128	0	0.0992028	0.162899	0	0	0.0136122
TCGA-BP-4801	0.0165438	0	0	0.103008	0	0.164684	0	0	0.0104642	0	0	0.0259167	0.0109641	0.0857705	0.0652514	0.44837	0.0195011	0	0.043989
TCGA-A3-3331	0.0352806	0	0.000796272	0.152498	0	0.154641	0	0.0357882	0.00172318	0	0	0.0553476	0.0694315	0	0.114249	0.271823	0.0130677	0	0
TCGA-B0-5100	0.0660349	0	0.00942646	0.0734028	0	0.16777	0.0168176	0	0	0	0.0688287	0.0529988	0.031751	0.228593	0.068274	0.133901	0	0	0.0822018
TCGA-CJ-4874	0.0104121	0	5.69538e-05	0.426842	0	0.0750708	0.00669549	0.0116071	0.0215129	0.0640661	0	0.0422122	0.00952062	0	0.128249	0.153784	0.00973971	0.00041599	0.0390214
TCGA-A3-3326	0.100226	0	0.0276567	0.0652391	0	0.285898	0.0233981	0	0.0253959	0	0.03393	0	0.04357	0.01012	0.0975882	0.140877	0.0448689	0	0.0964947
TCGA-BP-4167	0	0	0.00940606	0.324132	0	0.124468	0.0130375	0.0230049	0.0547291	0.040942	0	0.0365143	0.0421223	0.00382981	0.0651557	0.239654	0.000525582	0	0.0224786
TCGA-CJ-4634	0.0276245	0	0.00774143	0.115905	0	0.201475	0.00701573	0	0	0	0.00702718	0.0184631	0.110844	0.0181648	0.0510817	0.325838	0.00454332	0	0.104276
TCGA-B8-A54K	0.00386758	0	0.00983328	0.00303773	0	0.227803	0	0	0	0	0.109681	0.0228713	0.0835276	0.102408	0.0175029	0.0725327	0	0.0283893	0.314718
TCGA-BP-4968	0.0186056	0	0.0116437	0.398864	0	0.163912	0.000891296	0.0188132	0.0156863	0.0775617	0	0.0427943	0.00519226	0.00137864	0.104678	0.111667	0.0117662	0	0.0165463
TCGA-DV-5576	0.0635004	0	0.00535591	0.036601	0	0.233263	0	0	0	0	0.0818251	0.0258521	0.0478256	0.0492754	0.0755275	0.256989	0	0	0.107329
TCGA-B0-5098	0.190339	0	0.0446037	0	0	0.133075	0	0	0.0366013	0.02571	0	0.0175392	0.0352887	0.36953	0.124987	0	0	0	0
TCGA-AK-3433	0.0142011	0	0.0161678	0.0935308	0	0.297624	0	0.00123311	0.0243504	0	0	0.0421872	0.0268252	0.0228362	0.050508	0.221499	0	0	0.187542
TCGA-BP-5198	0.172354	0	0.0426849	0.063219	0	0.190504	0.0230119	0	0.0156659	0	0.0231112	0	0	0.273905	0.0285792	0.153349	0	0	0.00861444
TCGA-BP-4158	0.00663875	0	0.00054672	0.117361	0	0.173753	0	0	0.00925829	0.0154777	0	0.107374	0.0191965	0.0178544	0.100117	0.151545	0.034906	0	0.245972
TCGA-B0-4839	0.0130852	0	0.00373882	0.198846	0	0.138129	0	0	0.0045843	0	0.00266293	0.106414	0.106708	0	0.048351	0.198541	0.0232858	0.00517148	0.141084
TCGA-BP-4799	0.0371583	0	0.0556292	0.307791	0	0.142076	0.065073	0.0192335	0	0.0811774	0	0	0	0.0981168	0.06292	0.12264	0	0	0
TCGA-BP-4331	0.0391571	0	0.00537662	0.141516	0	0.217162	0.014094	0.0102875	0.011169	0	0.0159318	0	0.169976	0	0.0649117	0.26115	0.0097296	0	0.0372721
TCGA-BP-5196	0.0200897	0	0.00648124	0.460635	0	0	0	0.0697176	0.0287814	0.0395195	0	0.039461	0	0.0830912	0.0740462	0.13202	0	0	0
TCGA-CJ-5678	0.0193107	0	0.0860379	0.293259	0	0.194104	0.0263282	0.0178869	0.0461027	0.00359093	0	0.0398014	0.0247133	0	0.078341	0.124128	0.0227307	0	0.0236661
TCGA-CW-5580	0.000247824	0	0	0.029491	0	0.173956	0	0.00148551	0	0	0.0297661	0.0205497	0.220215	0	0.0871879	0.332028	0.0191043	0.0738416	0
TCGA-BP-4974	0.0545382	0	0.00917532	0.183389	0	0.334061	0	0.0416258	0.00153695	0	0	0.0539359	0.0139809	0.00907272	0.0936319	0.175897	0.0130766	0	0
TCGA-B0-4818	0.131693	0	0.232538	0.163797	0	0.220341	0	0	0.00286383	0.0119436	0	0.058695	0.0327763	0	0.0674703	0.0340677	0.0105309	0	0.0332837
TCGA-BP-4759	0.0160532	0	0	0.239164	0	0.240313	0	0	0.00243669	0	0.0569547	0.0271016	0.0324236	0.0457659	0.0783829	0.184704	0	0.00956876	0.0665426
TCGA-CJ-5681	0.0173105	0	0	0.0265317	0	0.0608701	0.00455149	0	0.0260026	0	0	0.0338638	0.0517816	0.0433409	0.00381559	0.124842	0.526941	0.0106565	0.0549793
TCGA-BP-4991	0.00277977	0	0.000649346	0.070409	0	0.197226	0	0	0	0	0.0814551	0.0159137	0.0435468	0	0.117192	0.350654	0.0118274	0	0.0929383
TCGA-CZ-5456	0.0455104	0	0.023613	0.140184	0	0.219263	0.000840011	0.0343025	0.0247996	0	0	0.0236161	0.0532153	0.122411	0.0359633	0.245617	0.00623044	0	0.0106771
TCGA-BP-5200	0.06208	0	0.00972895	0.311494	0	0.127296	0	0.030475	0.0236146	0.00303	0	0.065856	0.0298893	0.0363387	0.0613913	0.177063	0.00552287	0	0
TCGA-CJ-5676	0.0371787	0	0.0576545	0.224581	0	0.204203	0.011158	0.0269166	0.0352888	0.0152702	0	0.0186845	0.0325542	0	0.0468057	0.24904	0	0	0.0290424
TCGA-CZ-5986	0.016109	0	0.00420256	0.00716878	0	0.295553	0.00865833	0	0.0139002	0	0.0422862	0	0.0353445	0	0.150455	0.287703	0.086103	0.00183848	0.0506788
TCGA-EU-5904	0.0216634	0	0	0.0372799	0	0.270345	0	0	0.0104399	0	0	0.111668	0.11856	0	0.119944	0.18891	0.0136541	0.0148117	0.0677257
TCGA-A3-3313	0.0214564	0	0.00562538	0.0413885	0	0.190012	0	0.00339863	0	0	0.0520311	0.0292052	0.0947191	0.0222727	0.058368	0.329798	0.0238461	0	0.0575644
TCGA-A3-3307	0.000855846	0	0.00267771	0.268465	0	0.192441	0.0113556	0	0	0.00883069	0	0.00236932	0.125701	0	0.122754	0.208117	0	0.00183478	0.0410402
TCGA-BP-4771	0.000992525	0	0.00364649	0.585557	0	0	0	0.0304428	0.0623671	0.0631763	0	0.0914805	0.0185316	0	0.0615861	0.0628468	0.00827059	0	0.011102
TCGA-BP-4776	0.0446579	0	0.0828286	0.277419	0	0.0938351	0	0.0665272	0.00261645	0	0	0.116389	0.0123591	0	0.0961364	0.126028	0	0.00100774	0
TCGA-A3-3380	0.0392902	0	0.00895511	0.12843	0	0.156556	0	0	0	0	0.0557528	0.0176028	0.027694	0.057863	0.0627649	0.278316	0.00680906	0.00372924	0.139977
TCGA-BP-4999	0.00490415	0	0.00421019	0.0373463	0	0.242643	0	0	0.00433575	0	0	0.0512549	0.0573237	0	0.104883	0.244267	0	0	0.236374
TCGA-B0-5077	0.00603592	0	0.00559886	0.209147	0	0.0878137	0	0.0421539	0.0350325	0	0	0.0631176	0.00248233	0.23125	0.0686564	0.145249	0.00265141	0	0.100812
TCGA-B0-5095	0.0488794	0	0	0.266741	0	0.171499	0.0130334	0.000439126	0.0138602	0	0	0.0922075	0.0540379	0.0425284	0.0985771	0.166275	0.00492024	0	0
TCGA-CZ-5988	0.0657424	0	0.0102318	0.198219	0	0.273808	0.0211682	0.0161048	0	0.066644	0	0	0.0084262	0.0716593	0.0951853	0.150447	0	0	0.0223641
TCGA-BP-4795	0.07185	0	0.0169986	0.0985093	0	0.229891	0.0210933	0	0.0364497	0	0	0.0656864	0.0507576	0	0.0259537	0.172452	0.0737924	0.000995722	0.12871
TCGA-B0-4836	0.0947387	0	0.01477	0.20245	0	0.263045	0.00162525	0.00985426	0.0449885	0.00570042	0	0.033288	0	0.117961	0.108522	0.0620219	0.0024891	0	0.0380236
TCGA-B0-5399	0.0420969	0	0.00433679	0.157407	0	0.330262	0	0	0.0306033	0	0	0.0647059	0.0323062	0.0150896	0.132352	0.0873887	0.047199	0	0.0562521
TCGA-B0-4688	0.0142705	0	0.00911675	0.0405927	0	0.228381	0.0339065	0	0	0	0.0192673	0.0583099	0.146693	0.0205682	0.0173209	0.278175	0	0.0204212	0.112978
TCGA-BP-4972	0.0545147	0	0.0051159	0.0736833	0	0.135986	0.00303399	0.00183803	0.00478366	0.00446092	0	0.0232227	0.0114144	0.108958	0.0936332	0.3985	0.0169667	0	0.0502622
TCGA-CJ-5672	0.0102561	0	0.00745728	0.451334	0	0.0671815	0.0139105	0.0328225	0.0352927	0	0	0.0644872	0.0340382	0	0.079191	0.107511	0.0235346	0	0.0682392
TCGA-B0-4844	0.0497838	0	0.00801201	0.281049	0	0.237277	0.0028007	0.011366	0.0281961	0.0100127	0	0.00517655	0.0473144	0.0405882	0.116069	0.130958	0	0	0.0313964
TCGA-BP-4337	0.059125	0	0.0130081	0.130822	0	0.207711	0.0122312	0.00257721	0.0334464	0	0	0.053555	0.021958	0.0787338	0.0725818	0.177825	0.003006	0	0.133419
TCGA-BP-4960	0.0282179	0	0.0052017	0.188044	0	0.20018	0.0133935	0	0.0211053	0.0108463	0	0.00731283	0.110228	0.158143	0.0589236	0.166603	0	0	0
TCGA-CJ-4881	0.0144408	0	0.0201884	0.184676	0	0.160409	0.00990588	0.0290951	0.0574919	0	0	0.0356974	0.107487	0.031028	0.0633346	0.215562	0.0016212	0	0.0353934
TCGA-BP-4329	0.014268	0	0	0.114028	0	0.227429	0.0213731	0	0.00309165	0	0.00533838	0.0133237	0.0961257	0.0614118	0.135031	0.203884	0.0174669	0	0.0872282
TCGA-CJ-4638	0.00845625	0	0.0475979	0.322972	0	0.0883023	0	0.0393609	0.15005	0	0	0.0661639	0.0254737	0.0352263	0.0578131	0.114107	0.00316505	0	0.0412507
TCGA-BP-5190	0	0.00946712	0.00602692	0.20339	0	0.255455	0	0	0.00705821	0.012279	0.00328167	0.0375715	0.078795	0	0.102073	0.226911	0	0.00411322	0.0535791
TCGA-DV-5573	0.00801136	0	0.00589956	0.601405	0	0	0.0121689	0.0351535	0.0263538	0.0885229	0	0.0629039	0.0166757	0	0.0402002	0.0631408	0.0118469	0	0.0277173
TCGA-CJ-4636	0.0378579	0	0.00413738	0.365768	0	0.110448	0.00401577	0.0109786	0.0105295	0.0232435	0	0.00311026	0.0384963	0	0.0637524	0.304127	0	0	0.0230043
TCGA-B0-4703	0.0415591	0	0.00916987	0.230525	0	0.25158	0	0.0350058	0.00819287	0.00900619	0	0.0244219	0.0154311	0.0361183	0.112413	0.193993	0	0	0.0312285
TCGA-B0-4848	0.032129	0	0	0.273362	0	0.12695	0.00185732	0.00161723	0.033538	0	0.00350134	0	0.0918939	0.0449832	0.11291	0.245986	0	0	0.0256502
TCGA-B0-4718	0.0139268	0	0.00622796	0.311992	0	0.224802	0	0.0414023	0.0299961	0	0	0.0200856	0.0263639	0	0.110844	0.136453	0	0	0.0728339
TCGA-B0-5106	0.149632	0	0.0352485	0.274737	0	0.128686	0	0.0040085	0.0235924	0	0	0.0617717	0.0593289	0	0.0388302	0.156715	0	0.00086713	0.0591693
TCGA-CZ-5460	0.0417397	0	0.0167521	0.294926	0	0.192985	0	0.0554111	0.0662769	0	0	0.0383067	0.0474894	0.0244616	0.063914	0.110626	0.0043723	0.000571572	0.024216
TCGA-BP-4330	0.0624249	0	0.107568	0.386612	0	0.0611153	0	0.0241957	0.015265	0.0152446	0	0.0343608	0.0331155	0	0.0963923	0.0924156	0.0158823	0	0.0552245
TCGA-B0-5109	0.0752098	0	0.0126296	0.390736	0	0	0.164652	0.0295942	0.00100029	0	0.00843706	0.0381729	0.0307398	0.0327759	0.0928913	0.0816267	0.0144787	0	0.0112982
TCGA-CZ-5462	0.0406389	0	0.00716408	0.0375822	0	0.252528	0	0.0323214	0	0.0411067	0	0.042506	0.147512	0.0378848	0.122896	0.148312	0	0	0
TCGA-B2-4101	0.0299452	0	0.00468415	0.229803	0	0.216983	0	0	0.0149748	0	0.0118471	0.0498611	0.0541306	0	0.108652	0.136974	0.0469918	0	0.0951533
TCGA-BP-5180	0.016927	0	0.0034255	0.200955	0	0.244708	0	0.0205646	0.0319183	0	0	0	0.108312	0.0489431	0.0846869	0.226615	0	0	0
TCGA-CW-5589	0.0596294	0	0.0324094	0.0906177	0	0.135611	0.0362081	0	0.00764798	0	0.0293726	0.0157326	0.0235462	0.0748822	0.040839	0.363742	0.0346068	0	0.0513203
TCGA-CZ-4861	0.0116877	0	0.00360614	0.109558	0	0.244873	0.0151716	0.0188616	0.00116908	0	0	0	0.0981273	0.036688	0.113669	0.280868	0.00379186	0	0.0106668
TCGA-BP-5189	0.0343934	0	0.00955238	0.0898218	0	0.276947	0.0231556	0	0.00965211	0	0	0.00293735	0.157917	0	0.0755243	0.250625	0	0.00216929	0.0483916
TCGA-CJ-5689	0.0558954	0	0.0061851	0.286473	0	0.0205854	0.0158321	0	0.0167787	0	0	0.0842445	0.0042767	0.0359405	0.0381057	0.261361	0.02514	0.0155541	0.120746
TCGA-BP-4967	0.015707	0	0.00661943	0.147486	0	0.243091	0	0.01151	0	0	0.0393203	0.00450044	0.0858914	0.0134645	0.074094	0.316321	0	0	0.0419957
TCGA-B0-5097	0.00847818	0	0.00669176	0.0362148	0	0.262866	0.0209469	0	0.00172742	0	0.0051734	0	0	0.283728	0.0518109	0.278091	0.00519684	0	0.0274217
TCGA-CJ-4905	0.0226861	0	0	0.173994	0	0.200358	0.0329606	0	0	0	0.13038	0.00665288	0.076361	0.0210496	0.071024	0.159486	0.023369	0	0.0797723
TCGA-G6-A8L7	0.00272749	0	0.00237273	0.387991	0	0	0.0504676	0.0270424	0.12735	0	0.0043872	0.179431	0.0132834	0.0340081	0.0680093	0.0593129	0.0060076	0	0.0367646
TCGA-B0-5699	0.0112642	0	0	0.0914631	0	0.226096	0.00791732	0	0.0395315	0	0.0406273	0.052942	0.0957508	0.00283129	0.141539	0.165228	0.00825973	0.00852922	0.0990112
TCGA-B0-4852	0.0343678	0	0.0024991	0.180445	0	0.218202	0.0116646	0.0127415	0	0.023801	0.0318048	0	0.140944	0	0.14353	0.138668	0.0163067	0	0.0373469
TCGA-B8-A54E	0.0305818	0	0.0196761	0.110342	0	0.187704	0.0111677	0	0	0	0	0.0683206	0.032253	0	0.0455072	0.354358	0.0204695	0	0.104141
TCGA-BP-4327	0.0127833	0	0.0165822	0.217696	0	0.190206	0	0.0101205	0.0180067	0	0.0439544	0.0447829	0.0580052	0.001485	0.0766124	0.260272	0.00423691	0	0.0452559
TCGA-CJ-5671	0.0391703	0	0.0112692	0.148341	0	0.196753	0.0284325	0	0.044223	0.00312749	0	0.0075383	0.0418111	0.18391	0.0479895	0.201298	0.00594852	0	0.0401878
TCGA-B0-5084	0.0253388	0	0.00346857	0.176563	0	0.0452136	0	0.0431472	0.0836888	0	0	0.0618586	0.00668522	0.251043	0.057454	0.168574	0	0	0.0207762
TCGA-BP-5194	0.114329	0	0.0371348	0.127972	0	0.138504	0	0	0.00921466	0	0	0.0687422	0.0138261	0.025012	0.0978284	0.187944	0.0392801	0	0.140213
TCGA-CJ-4894	0.0787324	0	0.0170331	0.424331	0	0.0638319	0.00521404	0.0563553	0.0168405	0.0156705	0	0.0811218	0.00886138	0	0.0885525	0.0592851	0.0214402	0	0.0599494
TCGA-AK-3454	0.0598953	0	0.00971797	0.294683	0	0.0946854	0	0	0.0609528	0	0	0.107192	0.0102983	0	0.0337483	0.266139	0	0	0.0622518
TCGA-B8-4148	0.0319471	0	0.0133354	0.546217	0	0.0716526	0.0234718	0.0201245	0.0169578	0	0	0.0291729	0.034988	0	0.0997947	0.0884033	0.00795996	0	0
TCGA-B8-4620	0.031674	0	0.00203688	0.0219133	0	0.21905	0.0267078	0	0.00819021	0.020296	0.0316743	0	0.0428451	0.0960496	0.0347416	0.246696	0	0.0590919	0.00823845
TCGA-CJ-5677	0.0739466	0	0.00770364	0.0910471	0	0.0363656	0	0.0125727	0.0386968	0.0093731	0	0.0329467	0.0161017	0.320769	0.0361631	0.294979	0	0	0.0293352
TCGA-A3-3320	0.0666622	0	0.0163521	0.157322	0	0.292573	0	0	0	0	0	0.00915543	0.0310416	0.00540482	0.131107	0.215135	0.0114852	0	0.0220784
TCGA-BP-4976	0.00524666	0	0.00584061	0.0586702	0	0.275657	0	0	0.00124869	0.0053613	0	0.0410091	0.125736	0	0.0835328	0.245355	0.0158766	0	0.117813
TCGA-CZ-5458	0.0434103	0	0.00404342	0.200011	0	0.388737	0.0115282	0	0	0	0	0.0100215	0.087728	0	0.072035	0.152559	0.000634093	0.00222046	0.0241657
TCGA-CW-5588	0.0351402	0	0.00102454	0.109452	0	0.195755	0.0106816	0	0.00477425	0.00734576	0	0.00170184	0.103035	0.0782109	0.0639383	0.336363	0.00707517	0	0.0331311
TCGA-MM-A564	0	0.0020087	0.00454211	0.0673671	0	0.143914	0	0	0	0	0.218882	0.0957056	0.180308	0.0367827	0.0410277	0.130037	0	0	0.079425
TCGA-BP-4332	0.0231198	0	0.00347414	0.186756	0	0.0631451	0.00291267	0	0.00268749	0	0	0.0361657	0.0588114	0.0856669	0.0373906	0.401371	0.00503573	0	0.0934638
TCGA-A3-3323	0.00918275	0	0.00163008	0.14112	0	0.257873	0	0	0.00611279	0	0.0240453	0	0.126481	0	0.109026	0.277429	0	0	0.0464122
TCGA-BP-4341	0.0116157	0	0.00314492	0.050642	0	0.335248	0	0	0	0	0.0697682	0.0654654	0.0955712	0.019516	0.0380531	0.138173	0.00215969	0	0.163334
TCGA-BP-5008	0.0528602	0	0.000787001	0.204089	0	0.348577	0	0	0	0	0	0.0134013	0.0165382	0.0620255	0.115791	0.11254	0.0151129	0	0.0274167
TCGA-CZ-5468	0	0	0.000931236	0.173506	0	0.166208	0	0	0.0537081	0	0.00388887	0.039202	0.000928962	0.261117	0.0349465	0.243383	0	0	0.0171814
TCGA-BP-4782	0.00192368	0	0.00537312	0.249033	0	0.112275	0.0176721	0.0062211	0.0169182	0.0505451	0	0.0258104	0.0133189	0.056094	0.0788871	0.294437	0.0086977	0	0.0587123
TCGA-EU-5906	0.0568387	0	0.001504	0.0658515	0	0.260998	0.0294358	0	0	0.00275459	0.0322515	0	0.0678777	0.0158599	0.0807341	0.262682	0.0366821	0	0.059442
TCGA-A3-3370	0.000315276	0	0.00488555	0.48615	0	0.0530731	0	0.00624993	0.00733036	0.0480953	0	0.0218488	0.035234	0	0.0960157	0.181849	0.015676	0	0.0396698
TCGA-B4-5832	0.0507241	0	0.00285335	0.00548464	0	0.409993	0.031056	0	0	0.0442991	0	0.0177762	0.045579	0	0.0851651	0.18106	0	0	0.0548588
TCGA-B2-5636	0.0691966	0	0.0113286	0.0317468	0	0.191961	0	0	0.0130053	0	0	0.0541228	0.133913	0	0.0529672	0.252705	0	0	0.173633
TCGA-B0-4697	0.0261337	0.0339606	0.0900529	0.383053	0	0.123247	0.0730177	0.0171752	0.0609017	0.00552193	0	0	0.00209682	0.0188815	0.0850027	0.06477	0	0	0.0161854
TCGA-B4-5836	0.04428	0	0.00726717	0.195006	0	0.145587	0.0286629	0	0	0	0.085434	0.0139721	0.0692453	0.00577885	0.120692	0.173177	0	0	0.0860589
TCGA-BP-4994	0.038647	0	0.0116711	0.219	0	0.171455	0	0.0226402	0.0048152	0	0	0.0802483	0.0803467	0.0278322	0.0773899	0.191939	0	0	0
TCGA-CJ-4868	0.0280912	0	0.00590855	0.261549	0	0.126786	0.0328102	0.0186626	0.0249389	0	0	0	0.019904	0.100113	0.086665	0.214484	0.0282998	0	0.0343128
TCGA-BP-4797	0.0264601	0	0.00399885	0.238235	0	0.188496	0.00604543	0.000645609	0.0160433	0.000553078	0	0.0481751	0.0700505	0.0410121	0.0631681	0.22991	0.0083281	0	0.0328616
TCGA-B4-5834	0.0542168	0	0.00466598	0.141111	0	0.20706	0.023062	0	0.00139906	0.0029224	0.0327158	0.00050044	0.0402984	0	0.197715	0.181516	0.0161945	0	0.0966224
TCGA-BP-4761	0	0	0.118968	0.318761	0	0.103007	0.00765032	0.0417172	0.0495739	0	0	0.0730076	0.0332305	0.0366467	0.0698741	0.0949868	0.00609417	0	0.0464818
TCGA-B0-5117	0.0418661	0	0	0.0243027	0	0.145421	0	0.0350919	0.00359268	0.0473898	0	0.104103	0.0164638	0.102454	0.0948906	0.197912	0.00945377	0.00589531	0.15043
TCGA-B0-4698	0.00263926	0	0.00301853	0.503472	0	0	0.174974	0.0452457	0	0	0	0.000478114	0	0.0394625	0.0805418	0.126803	0	0	0
TCGA-B8-5550	0.0273327	0	0	0.145093	0	0.145906	0.0306181	0.00940284	0.0260747	0	0.0070015	0	0.00884165	0.169735	0.069208	0.290706	0	0	0.0416527
TCGA-BP-4774	0.0465595	0	0.00515444	0.173489	0	0.215581	0	0.0205731	0	0	0	0.0960982	0.0495219	0	0.089196	0.130851	0.0145996	0	0
TCGA-B0-4822	0.0413949	0	0.00980254	0.373043	0	0.0338854	0	0.0193537	0.0478666	0	0	0.0936864	0.0125241	0	0.0242773	0.283052	0	0	0.0581493
TCGA-BP-5000	0.00257802	0	0.00324917	0.341844	0	0.186542	0.00493323	0.0339001	0.041141	0.0057788	0	0.0460035	0.0519548	0	0.09844	0.134959	0	0.0107739	0.037902
TCGA-GK-A6C7	0.0159896	0	0.00907844	0.16961	0	0.221844	0	0.0141595	0	0	0.0588591	0.0702507	0.0813254	0	0.0938994	0.142249	0.0156756	0	0.107059
TCGA-CZ-5457	0.0638599	0	0.046932	0.213605	0	0.103348	0.0046576	0	0.0105669	0.0450797	0	0.0295221	0.0358793	0	0.0767196	0.269325	0.00290607	0	0.0881967
TCGA-BP-4995	0.0795193	0	0.0123889	0.307684	0	0.0879148	0	0.00956854	0.0282544	0	0	0.0843971	0.0785667	0.0586342	0.0816578	0.101395	0.0141045	0	0.0548498
TCGA-BP-4338	0.0216128	0	0.00544116	0.0960064	0	0.216072	1.47149e-05	0	0.0323279	0	0	0.0247007	0.00331428	0	0.0262452	0.482341	0	0.00761143	0.0767943
TCGA-BP-4971	0.0204183	0	0	0.0694943	0	0.26712	0	0.0155166	0.0559435	0	0	0.0809852	0.017058	0.190795	0.100111	0.122851	0.0198968	0	0.0398097
TCGA-G6-A8L8	0.00580526	0	0.00221617	0.130242	0	0.228646	0	0	0.0343819	0	0.018124	0.170046	0.0667889	0.0262071	0.0448998	0.0880578	0.0174212	0.0242779	0.142887
TCGA-A3-3319	0.0729944	0	0.0202733	0.0850411	0	0.254804	0	0.0084045	0.0185564	0	0	0.0281249	0.190056	0	0.0974677	0.172243	0	0	0.04
TCGA-B0-5094	0.142257	0	0.0292037	0.133537	0	0.170035	0	0	0.0332173	0.0277554	0	0.117878	0.0103041	0.0537415	0.0448569	0.169578	0	0	0.0526176
TCGA-A3-3372	0.0271118	0	0.00715073	0.132807	0	0.209843	0	0.00335789	0.0106215	0.0114149	0	0.0335786	0.0859473	0	0.168641	0.16196	0.0087536	0	0.138813
TCGA-B0-5690	0.142839	0	0.00137581	0.0548565	0	0.189125	0.0180487	0	0.0364537	0	0.0439351	0.0254167	0.0983106	0.0588903	0.0970104	0.120206	0.0288588	0	0.0846727
TCGA-BP-4335	0.143809	0	0.151442	0.252394	0	0.131141	0.00814876	0.062642	0.00178442	0	0	0.0228782	0.00473254	0	0.116924	0.0978763	0.00304544	0	0.00318265
TCGA-A3-3316	0.0358561	0	0.00244236	0.0450262	0	0.105729	0	0.0137498	0.0105003	0.00405444	0	0.02546	0.119986	0.157108	0.0435399	0.392977	0	0	0
TCGA-BP-4804	0.021637	0	0	0.3293	0	0.0750648	0.00344045	0.00715809	0.0559019	0.0316008	0	0.0340307	0	0.13065	0.0916581	0.185412	0.00249315	0	0.0316525
TCGA-DV-5566	0.0331328	0	0	0.143476	0	0.211876	0	0.0286976	0.0122441	0.00619097	0	0.0506235	0.0636318	0.0478311	0.147244	0.191469	0.0158603	0	0.0319768
TCGA-B2-3924	0.00395124	0	0.0033112	0.499952	0	0	0.0434031	0.0191166	0	0.11435	0	0.00317698	0.0339455	0	0.129359	0.140367	0	0	0.00906742
TCGA-AK-3429	0.00920538	0	0.00511699	0.449634	0	0.100984	0.015977	0.0298705	0.0247485	0.119788	0	0.0296093	0	0	0.104706	0.0535088	0.0189137	0	0.0360985
TCGA-B0-4841	0.00239509	0	0.00111832	0.299385	0	0.0724365	0	0	0.00886981	0	0.0550991	0.0869797	0.0431886	0.0061451	0.112265	0.214317	0	0.00372528	0.0940754
TCGA-BP-4981	0.00083153	0.00127245	0.00549916	0.255859	0	0.207259	0.0311486	0.0209932	0.0185573	0	0.0264193	0.0454126	0.0622445	0	0.0898026	0.172134	0.00590999	0	0.0566571
TCGA-A3-3322	0.0270779	0	0.00700946	0.044782	0	0.161813	0	0.0019335	0.0154462	0	0.0142105	0.0159436	0.0565102	0	0.0448269	0.529785	0.0447984	0	0.0248203
TCGA-A3-3385	0.00675825	0	0.00501804	0.0251935	0	0.164883	0	0	0.0102716	0.011872	0	0.00901396	0.0484997	0.0274857	0.047757	0.208498	0.251624	0	0.159408
TCGA-BP-4343	0.0151571	0	0.0122955	0.112383	0	0.201121	0.0255067	0	0	0.0827925	0	0	0.0489401	0.0339819	0.126149	0.275694	0.0131785	0	0.0528009
TCGA-DV-5569	0.0475479	0	0	0.199806	0	0.23541	0.037056	0	0	0	0	0.00749453	0.0829095	0.0769003	0.104776	0.161711	0.00320806	0	0.0419656
TCGA-B8-A8YJ	0.15515	0	0.0314777	0.0965196	0	0.27063	0.0175064	0	0.0097346	0	0.0479643	0	0.0616668	0	0.0204419	0.187169	0	0.0106806	0.0710881
TCGA-A3-3317	0.00604201	0	0	0.102819	0	0.21516	0.00282211	0.00280516	0	0	0	0.0513729	0.0271222	0.0306158	0.154699	0.277706	0.0322316	0	0.0966051
TCGA-B0-5402	0.0718874	0	0.0149206	0.129157	0	0.158942	0	0	0.00636739	0.0690955	0	0.0571704	0.0332224	0	0.188817	0.177967	0.00735145	0	0.0716586
TCGA-CJ-4920	0.0247733	0	0.00454602	0.089242	0	0.248278	0	0.0269992	0.032976	0	0.0373747	0.0158034	0.104422	0.0747038	0.0648089	0.265212	0	0	0.0108604
TCGA-CJ-4637	0	0.00716675	0.0345594	0.46352	0	0	0.0174773	0.061843	0.0426024	0.0908172	0	0.0198617	0.0471666	0	0.115635	0.087767	0.00084361	0	0.0107402
TCGA-B0-4847	0.0768475	0	0.0284872	0.449071	0	0.0979595	0.0114486	0.0317009	0.0730898	0.0105187	0	0.0425773	0.03232	0	0.0702137	0.0494423	0.0141516	0	0
TCGA-CJ-4890	0.113303	0	0.0633671	0.234968	0	0.149255	0.0275581	0	0.0193646	0	0	0.0186913	0.00548423	0.0483215	0.0425888	0.201266	0.0169268	0	0.0495681
TCGA-B0-5710	0.0493185	0	0.00289698	0.127531	0	0.213746	0.0186192	0.0452444	0.00855407	0.0389041	0.0213827	0	0.0160934	0.158864	0.115633	0.135919	0.00832626	0	0.0389672
TCGA-B0-5703	0.0210609	0	0.000494403	0.46521	0	0.148745	0.0129212	0	0.00212257	0	0.13098	0.035436	0.0361348	0.0259322	0.0480802	0.0066822	0.00254314	0	0.0587114
TCGA-B8-A54G	0	0	0.00233358	0.486275	0	0	0	0.0402157	0.0102966	0.0914883	0	0.0426971	0.0688425	0	0.0654731	0.158453	0.0333223	0	0
TCGA-AK-3425	0.0577828	0	0.0265115	0.26484	0	0.0957489	0.00611533	0.0127953	0.023763	0	0	0.0309344	0	0.0885605	0.0793541	0.261507	0.00186243	0	0.0313246
TCGA-B0-4842	0.0286732	0	0.0894769	0.160098	0	0.145935	0	0.0249387	0.117639	0.00457999	0	0.0281655	0.0139913	0.139708	0.0634383	0.101756	0.0106731	0	0.0339929
TCGA-CW-5591	0.0777201	0	0	0.0841748	0	0.147088	0	0	0.0191715	0	0	0.0612245	0.0968888	0.0145176	0.0378319	0.297874	0.0416132	0	0.108135
TCGA-B0-4821	0	0	0.0181754	0.251347	0	0.134053	0	0.0408938	0.0221166	0.015324	0	0.0673286	0	0.32551	0.0579493	0.0451842	0	0	0.0221194
TCGA-B0-5119	0	0	0	0.476266	0	0.0779194	0.0120842	0.0201263	0.0094179	0	0	0.034544	0.066027	0	0.0639419	0.189785	0	0.00141657	0.0443894
TCGA-BP-5178	0.127787	0	0.0199201	0.107075	0	0.187821	0.0132723	0	0.0614319	0	0.0302956	0	0	0.129247	0.0323669	0.256542	0	0	0.0205286
TCGA-AS-3777	0.0492116	0	0.00457556	0.0859053	0	0.220396	0.00573204	0	0	0.0188506	0	0.0176287	0.0143247	0.0696394	0.0937058	0.247837	0.00759036	0	0.151757
TCGA-DV-A4W0	0.0391289	0	0.0202699	0.14942	0	0.110112	0	0	0.0130807	0.00233332	0.00341296	0.0236665	0.0384495	0.0314217	0.0701418	0.300899	0	0.00141805	0.196246
TCGA-B0-5080	0.069083	0	0.0911399	0.350934	0	0.0716272	0.00796776	0	0.0708724	0	0	0.0411916	0.0136829	0.0116255	0.0663974	0.152758	0	0	0.0527199
TCGA-CZ-4857	0.0064117	0	0.00177318	0.116122	0	0.235837	0.0189771	0.0249692	0.0214956	0	0	0.0318232	0.115377	0.0472299	0.0685992	0.25077	0.000933149	0	0.0463828
TCGA-CJ-4908	0.0314	0	0.00668404	0.228968	0	0.18924	0.00844898	0.020444	0.00357518	0	0.0226608	0	0.0527059	0.025284	0.0915487	0.258356	0	0	0.0579137
TCGA-A3-3349	0.0904922	0	0.0127773	0.189099	0	0.0722419	0	0	0.00601458	0	0.0415159	0.0466349	0.0937359	0	0.0219442	0.289831	0.00628225	0	0.114767
TCGA-CJ-6033	0.0162663	0	0.000184831	0.160062	0	0.0845537	0.0247351	0.00185916	0.0744436	0	0.0544699	0	0.0716844	0.201601	0.0809452	0.204681	0	0	0.0245138
TCGA-A3-3306	0	0.00480686	0.00132424	0.104876	0	0.340872	0.00648796	0	0	0	0.01771	0.00396683	0.147516	0	0.0807074	0.236604	0	0	0.0373896
TCGA-B8-5158	0.0563262	0	0.0101344	0.102022	0	0.248936	0.0102354	0	0.025346	0.0152138	0	0.00182458	0.0382275	0.0339499	0.148771	0.110764	0.127083	0	0.0337953
TCGA-A3-3324	0	0	0.00250176	0.307516	0	0.162501	0	0.0120886	0.0258094	0.024405	0	0.0143441	0.0864379	0	0.0906833	0.22366	0.0125179	0	0.0364236
TCGA-CZ-4854	0.0344274	0	0.00982548	0.141165	0	0.184883	0	0.0096684	0.0427755	0.0244966	0	0.0389555	0	0.246997	0.0825144	0.15024	0	0	0.0340513
TCGA-CJ-4912	0.0257357	0	0.0939814	0.164309	0	0.17237	0	0.011693	0.0461572	0	0.0359046	0.021621	0.0173243	0.128052	0.0336782	0.2469	0	0	0.00227428
TCGA-B0-4707	0.0624728	0	0.0627111	0.446916	0	0.132932	0.0395547	0.0330183	0.0613248	0	0.00414663	0.0166028	0.0177842	0.0175846	0.0744387	0.0169515	0.00431051	0	0.00922559
TCGA-CZ-4862	0.00212129	0	0	0.414611	0	0.151993	0.00277264	0.0147224	0.0074725	0.0813412	0	0.0157814	0.0346783	0	0.118469	0.119651	0.0021481	0	0.0342386
TCGA-A3-A8OX	0.0695571	0	0.00861585	0.157162	0	0.32736	0.00142424	0	0.010273	0	0	0.0209729	0.0303579	0.0188838	0.123454	0.122332	0.0304479	0	0.0791597
TCGA-BP-4982	0.0717208	0	0.0128978	0.14329	0	0.232044	0.00406727	0.00470456	0.00886417	0	0.0268323	0	0.0488076	0	0.0756708	0.325226	0.00169868	0	0.0398987
TCGA-BP-4344	0.0391224	0	0.00138957	0.0302392	0	0.223118	0	0.0171859	0	0	0	0.0720759	0.193274	0	0.0770344	0.247559	0.0328205	0	0
TCGA-CZ-5469	0.0138308	0	0.00161877	0.156982	0	0.208166	0.0109568	0	0.0124037	0	0	0.0338766	0.0245727	0.131964	0.0357401	0.323744	0.00414593	0	0.0418753
TCGA-CZ-5454	0.0085213	0	0.00032319	0.131608	0	0.101007	0.0103054	0	0.00135599	0.00999304	0	0.016399	0	0.181826	0.0160745	0.449446	0.022891	0.0105398	0.0219159
TCGA-CZ-5985	0.070556	0	0.0355334	0.116717	0	0.23789	0.0122848	0	0.00701476	0.00766087	0	0.00631762	0.00664244	0.0740232	0.0862012	0.255128	0.0198663	0	0.0600631
TCGA-BP-5192	0.0361221	0	0.0163098	0.186097	0	0.267459	0.00612749	0.00542786	0.00264963	0	0.0215345	0.0128916	0.00612956	0	0.0981301	0.209649	0.0221764	0.00350642	0.10579
TCGA-CW-6090	0.0673574	0	0.00544429	0.147017	0	0.103058	0.0190098	0	0.0219152	0.00451007	0	0.0236804	0.032021	0.0915642	0.0303881	0.35759	0.000485907	0	0.0864762
TCGA-B0-4849	0.00700507	0	0.00344713	0.160674	0	0.23238	0	0.0221326	0.0164138	0	0.053273	0	0.178289	0	0.115675	0.152156	0.000456551	0	0.0580969
TCGA-B0-5705	0.0366166	0	0.0173832	0.310605	0	0.157496	0	0.00914275	0.0178039	0	0	0.074681	0.0362285	0.0227278	0.111132	0.0899293	0.0277288	0	0.0840465
TCGA-CW-5587	0.00240078	0	0.00179979	0.432573	0	0.0165954	0.0019842	0.0258187	0.0340989	0.0727998	0	0.0378297	0.062908	0	0.0875905	0.180101	0.0077943	0	0.0357057
TCGA-BP-5174	0	0.00548419	0.0062253	0.299302	0	0.0444481	0	0.0615665	0.0350905	0.00121619	0	0.0212768	0.157045	0.0201616	0.0893147	0.224272	0	0	0.0345971
TCGA-BP-5176	0.0191029	0	0	0.193634	0	0.202761	0.0271494	0	0.042957	0	0.076612	0.0194988	0.0430429	0.0172407	0.0992093	0.175235	0	0.00473092	0.0788253
TCGA-CZ-5453	0.00637759	0	0	0	0	0.262368	0	0	0	0	0.0138332	0.0723394	0.131777	0	0.0754736	0.353019	0	0.00260489	0.0744216
TCGA-BP-4160	0.0211473	0	0.00475314	0.485243	0	0.0325859	0.0052822	0.0320004	0	0.0931336	0	0.0636235	0.0084407	0	0.0719647	0.110388	0.0143979	0	0.0546997
TCGA-CJ-5680	0	0.00762552	0.00154618	0.136476	0	0.160324	0	0	0.000967234	0	0	0.053664	0.189717	0	0.0572677	0.282638	0.00111371	0.00133812	0.0753613
TCGA-B8-A54F	0.0790849	0	0.0165387	0.0621593	0	0.172026	0	0	0	0	0.00482493	0.0204045	0.223051	0	0.020637	0.348384	0.0104694	0	0.0424204
TCGA-B0-4693	0	0	0.0256833	0.392553	0	0.121276	0.0241482	0.00452343	0.0172932	0.0175115	0	0.00472525	0.104538	0	0.122833	0.135418	0	0	0.024543
TCGA-BP-4342	0.0536494	0	0.00103504	0.126136	0	0.33772	0.000119222	0.00839765	0.0278034	0	0.0347885	0.000898586	0.0934869	0	0.0644655	0.222025	0.00720834	0	0.0222673
TCGA-B0-5083	0.0466875	0	0.00372858	0.152509	0	0.162992	0.00758029	0	0.00273138	0	0	0	0.0275342	0.171609	0.0560584	0.309978	0.0306128	0	0.0279794
TCGA-BP-4983	0.00112781	0	0.00687194	0.431868	0	0.0668908	0.0130892	0.0436862	0.0242348	0.0100818	0	0.0325616	0.0118305	0.132305	0.0817999	0.122495	0.0161031	0	0.00505408
TCGA-A3-3308	0.0305695	0	0.00653546	0.097623	0	0.137188	0.026432	0	0.0231426	0	0.0301251	0	0.0736171	0.0432913	0.115951	0.349811	0.0012256	0	0.0644889
TCGA-BP-4987	0.0329352	0	0.00491603	0.344566	0	0.124971	0	0	0.0376173	0	0.0364717	0.0206027	0.0616888	0	0.0700693	0.191203	0.0157317	0	0.0527983
TCGA-B8-5551	0	0.012672	0.0232132	0.25255	0	0.151268	0.0339566	0.0239888	0.0395595	0	0	0.000612962	0.111757	0	0.102534	0.207419	0.0162345	0	0.0242348
TCGA-B0-5700	0.0773816	0	0.0112167	0.145028	0	0.19911	0	0.022908	0.0246484	0.00620064	0	0.0772952	0.0954453	0.0226727	0.0975399	0.154206	0.0062746	0.00382042	0
TCGA-B8-5159	0.0124087	0	0	0.499809	0	0.0627555	0.00648631	0.00443615	0.0132086	0	0	0.0263339	0.0252684	0.032082	0.0956916	0.110165	0.0133129	0	0.0846304
TCGA-B0-4945	0.037719	0	0.010117	0.159952	0	0.21988	0.00556441	0.0188725	0.00508139	0	0.0269195	0	0.0407333	0	0.188655	0.241743	0	0	0.0447631
TCGA-BP-5010	0.0628412	0	0.00528971	0.235357	0	0.180234	0.00746964	0.03334	0.0470097	0.0273505	0	0.00257644	0	0.188197	0.0838767	0.126458	0	0	0
TCGA-BP-4345	0.0270973	0	0.00241154	0.0603505	0	0.19656	0.0158851	0.0143587	0.0395841	0.0106346	0.0041074	0.0013625	0.00790164	0.334206	0.0570923	0.184608	0	0	0.0438393
TCGA-BP-4985	0.0610316	0	0.00385925	0	0	0.286312	0	0.0172094	0.0231274	0.0329887	0	0.0404973	0.0128851	0.161165	0.0538323	0.164455	0	0.0633922	0
TCGA-CJ-5686	0.0130817	0	0.00541833	0.189894	0	0.301252	0.0369017	0.0103767	0	0	0.0125449	0	0.089385	0.00361466	0.0774689	0.22283	0.00287336	0	0.021818
TCGA-MW-A4EC	0.0221684	0	0.00530061	0.144641	0	0.169252	0	0.00202118	0.0442472	0	0	0.0462714	0.0725473	0.0129346	0.0898912	0.261443	0.0375709	0	0.0890812
TCGA-B0-4714	0	0	0.00189823	0.568587	0	0	0.0345608	0.00445769	0.0293463	0.00257099	0.0242361	0.0254936	0.0163724	0	0.110097	0.13669	0.00192872	0	0.0437611
TCGA-BP-4162	0.00584549	0	0.00325615	0.440074	0	0.0582196	0	0.0563087	0	0.0647205	0	0.0676425	0.0327504	0	0.0755382	0.180869	0.00717979	0	0
TCGA-BP-4163	0.0585133	0	0.00654574	0.101515	0	0.21289	0	0	0.00732716	0	0	0.0343581	0.108254	0	0.12162	0.249247	0.00725874	0	0.0924712
TCGA-B0-4713	0.0256301	0	0.0134169	0.269267	0	0.217825	0	0.0358528	0.0562654	0.00238972	0.0274316	0.0475252	0.0162571	0.0258698	0.110109	0.101492	0.00710583	0	0.0435624
TCGA-BP-4992	0.0831074	0	0.0184899	0.325984	0	0.213109	0.0151194	0.0524489	0.0175427	0	0	0.0673917	0.0196984	0.00910459	0.0717464	0.0480472	0.00493428	0	0.0517101
TCGA-A3-3373	0.0354366	0	0	0.104561	0	0.128886	0.0260459	0	0.00839873	0	0.030625	0	0.0489379	0.0268635	0.121049	0.256441	0.092076	0	0.10639
TCGA-B0-5108	0.0340779	0	0.0165953	0.0783878	0	0.283052	0.0491508	0	7.88902e-05	0	0.035959	0	0.0159744	0.20237	0.0823857	0.193255	0	0	0.00434787
TCGA-BP-4986	0.0221291	0	0.00983031	0.0820982	0	0.26818	0	0	0.0173682	0	0	0.0405199	0.120055	0	0.0650741	0.37075	0	0	0
TCGA-CW-6087	0.009472	0	0.0101006	0.417698	0	0	0.0482865	0.0287826	0.035932	0.0788948	0	0.0224304	0.04365	0	0.120198	0.160896	0.000763326	0	0.0178423
TCGA-BP-4349	0.0388693	0	0.0026464	0.195781	0	0.284368	0	0.00762346	0	0	0.0751698	0.00417401	0.0365374	0	0.107325	0.206585	0	0	0.0409218
TCGA-BP-5187	0.0878185	0	0.0112469	0.240694	0	0.299189	0.0208997	0.0161186	0.00478127	0.0417266	0	0	0.00981927	0.0105659	0.126885	0.104446	0.00138107	0	0.0224734
TCGA-CJ-4635	0.000710812	0	0.00162669	0.479317	0	0.0686704	0.0148939	0.0165359	0.0446864	0.0319806	0	0	0	0.0869991	0.0492494	0.204944	0	0	0.000385382
TCGA-B0-5692	0.0227609	0	0.0118532	0.55465	0	0.0249705	0.0181911	0.0521329	0.0488333	0.0363536	0	0.066587	0.00814092	0.00018004	0.0673094	0.0320628	0.0149892	0	0.0374495
TCGA-DV-A4VX	0.0168795	0	0	0.359162	0	0.0584471	0.0365828	0.061947	0.0264844	0	0	0.0060389	0.0371026	0.168426	0.0737434	0.114812	0	0.0250993	0.00566442
TCGA-B0-5110	0.054765	0	0.000585974	0.147021	0	0.20348	0	0.0104347	0.0352226	0.00333422	0.0240149	0.00654101	0.0642027	0	0.114746	0.238642	0.0508976	0	0.00894285
TCGA-B0-4815	0.000783446	0.0144342	0.0763422	0.426391	0	0.0130689	0.0247691	0.0474458	0.0409885	0.0658159	0	0.00163032	0	0.00927722	0.106785	0.150819	0.0139179	0	0.00633101
TCGA-BP-4765	0.0207464	0	0.000723733	0.0502208	0	0.112374	0.00947913	0	0	0	0.175142	0.027076	0.184785	0	0.038059	0.267389	0.0233428	0	0.0881187
TCGA-A3-A6NN	0.0112581	0	0	0.103627	0	0.212521	0	0	0.00508147	0	0.185089	0	0.0884158	0	0.0857905	0.24264	0.00862185	0	0.0569554
TCGA-BP-4784	0.0875104	0	0.0549035	0.0364781	0	0.160285	0	0	0.00511546	0	0	0.0416442	0	0.124582	0.0402702	0.302495	0	0.0435823	0.103135
TCGA-BP-4353	0.00419254	0	0.000193798	0.168824	0	0.151691	0.0386887	0	0	0.0531333	0	0	0.0185789	0.0243073	0.0539183	0.447352	0	0	0.0364565
TCGA-B0-5092	0.0192055	0	0.00883792	0.606835	0	0	0.00642405	0.058026	0.0367787	0.0452516	0	0.0569946	0.0022341	0	0.0695224	0.0791931	0.00102011	0	0.00967649
TCGA-BP-4789	0.0401809	0	0	0.130803	0	0.244994	0.0124721	0	0.000172956	0	0.0728548	0.0207441	0.0202744	0.00279972	0.0820914	0.192444	0.0288856	0	0.142487
TCGA-CZ-4863	0.00883943	0	0.00479431	0.563043	0	0.0136121	0.0023193	0.028354	0.0100865	0.0849837	0	0.0361057	0	0	0.0816142	0.0888682	0.0177492	0	0.0584333
TCGA-B0-5121	0.000318496	0	0.0005154	0.200079	0	0.243686	0	0	0.0200474	0.0168116	0.154664	0	0.106021	0.0253472	0.0557971	0.0939024	0	0	0.0812016
TCGA-CJ-4904	0.043472	0	0.00316668	0.207734	0	0.192172	0.00441615	0	0.00618437	0.0266386	0.00245867	0	0.0564998	0.0102334	0.182308	0.189226	0.00681974	0.000776244	0.0678948
TCGA-BP-5183	0.0159178	0	0.00634783	0.416605	0	0.119211	0.0138886	0.00252377	0.0108731	0	0	0.062935	0.0109281	0	0.0950968	0.147702	0.0222891	0	0.0733037
TCGA-B0-4696	0.00845928	0	0.00213455	0.0186735	0	0.332427	0	0	0	0	0.0356041	0.0158802	0.0278309	0.383626	0.00760029	0.14819	0	0	0
TCGA-B0-4690	0.0157914	0	0.00527264	0.228948	0	0.168256	0.0525214	0.0214446	0.0117788	0.0179119	0	0.0248458	0.099461	0	0.101382	0.192152	0.00433019	0	0.0169507
TCGA-CJ-4876	0.00502524	0	0.0294911	0.627465	0	0	0.0808308	0.0256296	0.0644331	0	0	0.0304803	0.0128758	0	0.0698554	0.0431603	0.000578179	0.000134377	0.0100409
TCGA-CZ-4865	0.0865876	0	0.0591397	0.238058	0	0.12524	0.0433132	0	0.00144379	0	0.0264009	0.0125651	0.0229536	0.046789	0.0808384	0.188744	0.0180381	0	0.049449
TCGA-BP-4798	0	0	0.0510476	0.52269	0	0	0.00387198	0.0167734	0.0436159	0.0234355	0	0.0235023	0.0845217	0	0.0887341	0.132092	0	0	0.00948525
TCGA-A3-A8OW	0.0218031	0	0.0171113	0.344189	0	0.136967	0	0.00905452	0.0450983	0	0	0.0956731	0.0155368	0.016176	0.0921637	0.100602	0.0212852	0	0.0843396
TCGA-6D-AA2E	0.210933	0	0.166751	0.187025	0	0.135292	0	0.023218	0.0058609	0	0	0.0469501	0.0316384	0	0.0128565	0.129741	0.0100963	0.00181309	0.0368311
TCGA-CZ-5463	0.00284147	0	0.00473323	0.237727	0	0.145749	0	0.0092399	0.0157348	0.0597879	0	0.0233396	0.0369579	0	0.189778	0.229935	0	0	0.0430504
TCGA-CJ-6031	0.0475969	0	0.0344458	0.267094	0	0.0936386	0.0247952	0.00821866	0.0241882	0.0077947	0	0.0180701	0	0.101794	0.0666719	0.224309	0.0101753	0	0.0545972
TCGA-B0-4838	0.00832397	0	0.00947976	0.69056	0	0	0	0.0424426	0.0276949	0	0	0.0725248	0.00975185	6.23314e-05	0.0551992	0.0312428	0.014437	0	0.0358049
TCGA-B8-5553	0.144835	0	0.0216528	0.221883	0	0.232718	0.0146823	0	0.0173577	0	0	0.0109979	0.026101	0	0.0826817	0.18461	0.00616126	0	0.0173115
TCGA-BP-5201	0.0344251	0	0.00897721	0.428114	0	0.0491942	0.0311678	0.0631909	0.0337057	0.107688	0	0.0218799	0.0196365	0	0.0953384	0.0927866	0	0.000741478	0.0131541
TCGA-BP-4347	0.0198277	0	0.00482434	0.205828	0	0.30026	0.00952059	0.00778598	0.00206454	0.000699757	0	0.0322243	0.0341732	0	0.0801962	0.222757	0.0133936	0	0.0664451
TCGA-B0-4810	0.0559014	0	0.0103319	0.347677	0	0.117287	0.0134062	0.0204673	0.0186832	0.00591911	0	0.100758	0.0254337	0	0.0646407	0.150579	0.00225153	0	0.0666635
TCGA-BP-5175	0	0	0.00141064	0.255628	0	0.127813	0	0.0325426	0.0734282	0.0431419	0	0.0418129	0.0185174	0.0901446	0.0568772	0.183575	0	0	0.0533898
TCGA-CW-5590	0.0289838	0	0.00149145	0.172815	0	0.257445	0	0.027685	0.000268288	0.00260305	0	0.0784947	0.0318443	0.0471033	0.148944	0.177972	0	0	0.0243508
TCGA-A3-3329	0.0373148	0	0.00597957	0.155003	0	0.23338	0.0156891	0.0417798	0.013003	0.00258922	0	0	0.0776949	0	0.136612	0.245573	0	0	0.032606
TCGA-A3-3376	0.0471229	0	0.00445702	0.0730128	0	0.185505	0.00283533	0	0.00271815	0	0.0531857	0.0116258	0.207782	0	0.0236377	0.278829	0.0210533	0	0.0882354
TCGA-A3-A8OV	0.00302148	0	0	0.0759435	0	0.171208	0	0	0.00338962	0	0.0424725	0.0898612	0.180471	0	0.0717048	0.207358	0.0198026	0	0.128863
TCGA-B0-4846	0.00313747	0	0.003347	0.27541	0	0.341398	0.00594373	0	0	0.0199916	0	0.0117365	0.0132527	0	0.160043	0.149903	0.0117647	0	0
TCGA-BP-4166	0.130183	0	0.0202791	0.150345	0	0.212019	0.0099308	0	0.0112072	0.00211129	0	0.0614462	0.0138517	0.035291	0.0601682	0.207752	0.000569617	0	0.0848447
TCGA-B0-4824	0.00741506	0	0.0066504	0.424806	0	0.137013	0.00851251	0.0148927	0.0368564	0	0	0.0723765	0.0263411	0	0.091948	0.108089	0.0194129	0	0.0415361
TCGA-AK-3428	0.0623286	0	0.0139675	0.106954	0	0.101592	0.0122489	0	0.00711092	0	0	0.00338327	0.318271	0.0313268	0.0801994	0.0604674	0	0.0234456	0.040751
TCGA-CJ-4901	0.00232824	0	0.0228167	0.337082	0	0.0949217	0.0104959	0.0757178	0.0489516	0.0707012	0	0	0.00882545	0.0317572	0.122296	0.123613	0.044113	0	0.00638018
TCGA-B0-4843	0.0506952	0	0.00324228	0.0348393	0	0.241917	0.0179785	0.000455289	0.075247	0	0.0252853	0.0170064	0.0374249	0.241666	0.0487932	0.165446	0	0	0.0286058
TCGA-CJ-6028	0.0270107	0	0.0397672	0.336917	0	0.16943	0.0341352	0.0124447	0.0233301	0.036446	0	0.00102559	0.0147075	0.0672017	0.0532887	0.165857	0	0	0.013084
TCGA-DV-A4VZ	0.176204	0	0.0228105	0.066851	0	0.214976	0	0	0.00630294	0	0.00229567	0.0339363	0	0.0989915	0.0212626	0.307475	0	0.00893777	0.0399561
TCGA-CJ-4899	0.0600089	0	0.00921398	0.138386	0	0.191443	0.00640546	0	0.000594123	0	0.0336341	0	0.0134066	0.0114718	0.0439617	0.434147	0.00149066	0	0.055836
TCGA-BP-4803	0.0350067	0	0.00158328	0.167516	0	0.209731	0	0.0105216	0	0	0.0232554	0.0368292	0.0606032	0.059226	0.0840844	0.272721	0.0162684	0	0.0191469
TCGA-AK-3460	0.000502237	0	0.00312076	0.204495	0	0.172035	0.0328704	0	0.00105449	0.00185692	0.0447574	0	0.0719464	0	0.061887	0.368158	0	0	0.0329151
TCGA-B8-4146	0.00472374	0	0.00464899	0.107894	0	0.22218	0.0273133	0.0666556	0	0	0	0.0819165	0.0159375	0.0300813	0.139449	0.129925	0.00545809	0.0074907	0.142773
TCGA-B0-4833	0.096569	0	0.0220115	0.438711	0	0.0661179	0	0.0346163	0.0182853	0	0	0.0594271	0.0173473	0.0136589	0.0774632	0.0825155	0.0188827	0	0.0538954
TCGA-B8-5552	0.0747601	0	0	0.166643	0	0.183105	0.0071656	0.00375523	0.0289484	0	0	0.00212996	0.0107781	0.117214	0.0544784	0.260829	0.045009	0	0.0228808
TCGA-BP-4170	0.0252151	0	0.00531489	0.2095	0	0.231933	0	0.0374942	0.00670293	0.0283816	0	0.0437629	0.0797231	0	0.0925498	0.199258	0.0141604	0	0.00891172
TCGA-B4-5844	0.0576154	0	0.00924207	0.11275	0	0.117952	0.0015186	0	0	0	0.0826036	0.00620486	0.178159	0.178404	0.0719518	0.0759381	0	0	0.107541
TCGA-B0-4710	0.0931387	0	0.00521659	0.317167	0	0.147759	0.000755611	0.0138145	0.0264055	0	0.0437205	0	0.0758162	0.0661004	0.0510295	0.12289	0	0	0.0262197
TCGA-CJ-4892	0.000405336	0	0.00917626	0.661287	0	0	0	0.0407799	0.0109983	0.0501934	0	0.0599246	0.0252329	0	0.0464162	0.0662274	0.00404467	0	0.0253142
TCGA-CJ-5679	0	0	0.00324602	0.132399	0	0.126548	0.0136731	0	0.0266793	0.016646	0.0238146	0.00109473	0	0.497247	0.0192953	0.105519	0	0.00472055	0.0291171
TCGA-CJ-4871	0.0124233	0	0	0.190299	0	0.196174	0.0189892	0.0132125	0.0167031	0	0	0.0137112	0.0600092	0.0530397	0.120142	0.233792	0.0004162	0	0.0519093
TCGA-BP-4964	0.0164337	0	0.00436176	0.196698	0	0.253848	0	0.00895689	0.0280121	0	0	0.0407888	0.00572552	0.0322498	0.141927	0.180955	0.040965	0	0.0490781
TCGA-B2-4099	0.0153064	0	0.00260134	0.0609705	0	0.18077	0	0.0119428	0.0119114	0.0178489	0.0102361	0.0451744	0.123687	0	0.129372	0.305298	0.0234203	0	0.0564025
TCGA-AK-3436	0.0755865	0	0.0275988	0.230499	0	0.241657	0.0180599	0	0.0114386	0	0.0200134	0	0	0.125999	0.0375454	0.180496	0	0.0040028	0.0271036
TCGA-B0-4834	0.0751724	0	0	0.170742	0	0.218598	0	0	0	0	0.0464176	0.0300698	0.0474113	0	0.0446147	0.29382	0	0	0.0731544
TCGA-CZ-5461	0.0409951	0	0.00640256	0.0818485	0	0.332274	0.00759134	0.0165914	0.021509	0.00681436	0	0.00544946	0.100087	0	0.123248	0.199828	0	0.0032844	0.0540775
TCGA-AK-3445	0.00894521	0	0.00253334	0.19813	0	0.227022	0.0146023	0	0.0570827	0	0	0.0227567	0.00189821	0.0104855	0.106237	0.246401	0.0153467	0	0.0863728
TCGA-B0-4823	0.118381	0	0.031069	0.280806	0	0.146925	0.0120641	0	0.0171416	0.0129109	0	0.0317314	0.00963074	0	0.0448289	0.214404	0.00931778	0.00402108	0.0667678
TCGA-DV-5574	0.113098	0	0.0887482	0.237069	0	0.0414113	0.0352367	0.00564542	0.000506364	0.0193322	0	0	0.0241872	0.0438381	0.0605297	0.267282	0.0382778	0	0.0245932
TCGA-CJ-4886	0.00676659	0	0.00214598	0.285462	0	0.17496	0	0.00897059	0.0163092	0.0629314	0	0.0608382	0.0225116	0	0.112858	0.215222	0.00392107	0	0.0271042
TCGA-AK-3465	0.0821883	0	0.0121361	0.0124788	0	0.266916	0	0	0	0	0.0215257	0.0350139	0.038204	0.0189733	0.116462	0.155274	0.142721	0	0.0914983
TCGA-BP-4354	0.00802463	0	0.00498732	0.0471344	0	0.104008	0.019282	0	0.0177674	0.0443702	0	0	0.067477	0.000702239	0.075021	0.473688	0	0	0.0178271
TCGA-B8-5162	0	0	0.0923421	0.295335	0	0.102978	0.0266428	0.00902477	0.0125913	0.0171844	0	0.006186	0.0975661	0.0315187	0.0664566	0.233882	0	0	0.00829201
TCGA-CJ-4869	0.007297	0	0.00927189	0.563044	0	0.0975157	0.0144092	0.0325889	0.0415287	0.0170406	0	0.0295724	0.0204283	0	0.0524065	0.089661	0.00967231	0.0010457	0.0145173
TCGA-A3-3311	0.0718275	0	0.0364841	0.182143	0	0.153249	0.00154292	0.0343573	0.0160897	0.0158008	0	0	0.132388	0	0.0751817	0.239736	0.00207352	0	0.0351282
TCGA-BP-5170	0.0780529	0	0.0153594	0.078193	0	0.25664	0	0.010729	0.00933234	0.029352	0	0.0276418	0.0139727	0.0518487	0.0296041	0.330604	0	0.00596624	0.0452427
TCGA-B8-4143	0.0327471	0	0.0507375	0.415324	0	0	0.11656	0.0169565	0.0216656	0.0048942	0	0	0.0132253	0.0399161	0.0992857	0.176377	0	0	0.00557342
TCGA-BP-4346	0.00933382	0	0.00513827	0.60637	0	0.00875643	0	0.0303469	0.0572091	0.0357707	0	0.0721628	0.0116791	0.00219757	0.0725763	0.0338223	0.0160529	0	0.0385841
TCGA-B0-4827	0.103449	0	0.139086	0.214073	0	0.125171	0.0115129	0.0221586	0.0127166	0	0	0.0578168	0.0306683	0	0.0668236	0.176019	0	0	0.0346054
TCGA-CJ-4887	0.00359589	0	0.0042888	0.43801	0	0.0426512	0.00215115	0.0364521	0.037014	0.0198192	0	0.0447791	0.0433065	0	0.0822188	0.223221	0.00803089	0	0.0144617
TCGA-BP-4807	0.0226029	0	0	0.052183	0	0.134647	0	0.00509137	0	0.0125278	0	0.0183084	0.0592751	0	0.0485226	0.52124	0	0.047805	0
TCGA-CZ-5464	0.00416027	0	0.0135227	0.208015	0	0.134636	0	0.0398854	0.0409949	0.0666795	0	0.0683357	0.0523128	0.0456313	0.0829116	0.177999	0.00831954	0	0.0565264
TCGA-A3-3387	0.0525686	0	0.0342258	0.0956837	0	0.197569	0.00581958	0	0.0112369	0	0.0143518	0.00346881	0.0690134	0	0.0207315	0.420711	0.019267	0.0108658	0.0269891
TCGA-B0-4816	0.00965518	0	0.000235887	0.104981	0	0.163665	0	0	0.0132376	0	0.0794388	0	0.270166	0	0.0443434	0.267765	0	0.0017288	0.0392258
TCGA-CW-6093	0.023042	0	0.000212213	0.120681	0	0.175903	0.0229364	0	0	0.0727577	0.0384692	0.00790454	0.149811	0	0.0436434	0.179968	0.0307894	0.0141881	0.103658
TCGA-B0-4837	0.0090894	0	0.00065002	0.0949478	0	0.171413	0.00436713	0.00368041	0.0586012	0	0	0.0370712	0	0.420969	0.00215117	0.159474	0	0.00384613	0.0259671
TCGA-CJ-5683	0.000140431	0	0.0021462	0.192956	0	0.183119	0	0	0.0033695	0.0305017	0	0.0916764	0.038195	0	0.0545498	0.265063	0.0135693	0.0132297	0.108978
TCGA-BP-4962	0.0146023	0	0.015599	0.338872	0	0.125392	0.0040543	0.00235559	0.0359853	0.0389339	0	0.0308789	0.0646127	0.0155032	0.0647152	0.183166	0.0357726	0	0.0295568
TCGA-CJ-4643	0.0524987	0	0.0136407	0.0661044	0	0.352715	0	0	0	0.0104859	0	0.0545907	0.0946261	0	0.15025	0.154502	0.0198134	0	0.0246634
TCGA-BP-4965	0.00535319	0	0	0.129182	0	0.0939848	0	0	0.0106344	0	0	0.0573155	0.0281361	0	0.137304	0.320872	0.0120083	0	0.191018
TCGA-CZ-5982	0.0285535	0	0.00520375	0.11072	0	0.289631	0	0.00439807	0	0.00655258	0.0369229	0	0.10267	0	0.0955881	0.14725	0.0375966	0	0.100435
TCGA-BP-4176	0.0345143	0	0.0183662	0.0914052	0	0.242072	0.0136083	0	0.00608816	0.00738658	0	0.0139062	0.0699334	0.155266	0.0283787	0.257896	0	0.0177941	0
TCGA-CJ-4642	0.161456	0	0	0.0825383	0	0.050251	0	0.0153465	0	0	0.0450243	0.0044808	0	0.231888	0.0468509	0.235679	0.0165862	0	0.109898
TCGA-B8-5546	0.0572885	0	0.00157003	0.223733	0	0.310956	0.0180153	0	0.0261521	0	0	0.0231993	0.0983508	0.0387868	0	0.140175	0	0.0094045	0.0406754
TCGA-BP-4159	0.0128885	0	0	0.0848867	0	0.160685	0	0	0.000174723	0.0440622	0.0726822	0.0498905	0.104608	0.0485189	0.0923762	0.201341	0.00030641	0.0115327	0.116047
TCGA-AK-3426	0.0223182	0	0.00591696	0.427397	0	0.0541495	0.0782228	0.0399314	0.0477982	0.00126671	0	0.0333133	0.0199863	0.0165745	0.0861655	0.106047	0.025698	0	0.0334244
TCGA-CJ-4639	0.0145468	0	0.0101293	0.451158	0	0.108203	0	0.0313036	0	0.118457	0	0.0475721	0.000370166	0	0.0842523	0.0770461	0.00406494	0.00092493	0.0519724
TCGA-B0-5701	0.0198528	0	0.0306094	0.229029	0	0.0928136	0.0391823	0.0299577	0.0455185	0.01773	0	0.0132682	0.0301714	0.121295	0.101978	0.185617	0.00250343	0	0.0272517
TCGA-B0-5693	0.0867648	0	0.0122307	0.0823986	0	0.173171	0.0259895	0	0	0	0.048525	0.0212924	0.0309745	0.0053103	0.108757	0.221327	0.0276587	0	0.126331
TCGA-G6-A8L6	0.0265568	0	0.0193332	0.152974	0	0.263255	0	0	0.0324719	0	0.0495137	0.0052855	0.202788	0.011721	0.0587923	0.156935	0	0	0.0203732
TCGA-BP-5184	0.0374265	0	0	0.227907	0	0.220781	0.0257781	0	0.00112476	0.013738	0	0	0.0270149	0.00354502	0.0819788	0.299027	0.0286314	0	0.031898
TCGA-B8-4622	0.00821422	0	7.01446e-05	0.0850172	0	0.258104	0.00411056	0	0.0122273	0	0.0828665	0	0.146524	0	0.0630899	0.278695	0.00194664	0	0.0519151
TCGA-A3-3357	0.00462891	0	0.00320118	0.203166	0	0.135847	0.00938034	0.0151744	0.0140237	0.0584918	0	0.0449346	0.0224189	0	0.029526	0.355509	0	0	0.0867718
TCGA-B0-4694	0.08266	0	0.0303431	0.265713	0	0.0982352	0.0199628	0.0424915	0.0261285	0.01308	0	0.00888725	0	0.124286	0.0666162	0.183284	0.0141489	0	0.0173399
TCGA-BP-4758	0.017844	0	0.00962522	0.493051	0	0.130539	0.0133939	0.045685	0.0338069	0.0196199	0	0.0298276	0.00772071	0	0.072322	0.108247	0.00212179	0.00458967	0.0116062
TCGA-A3-3367	0.046184	0	0.00609629	0.0702733	0	0.266403	0	0	0	0	0.0364615	0	0.0362896	0	0.108718	0.311677	0.065176	0	0.0496786
TCGA-BP-4165	0.0178878	0	0.0106098	0.381526	0	0.0794257	0	0.0170536	0	0.0069712	0.0606514	0.107053	0.0436244	0.0316719	0.0888614	0.0330451	0.0189495	0	0.102669
TCGA-EU-5907	0	0.00982177	0	0.0789913	0	0.218128	0	0.0209036	0.00733514	0.0133881	0	0.0359852	0.106134	0.0270063	0.0850173	0.291167	0	0.0593415	0.044744
TCGA-A3-3378	0.0773212	0	0.0128065	0.090967	0	0.20503	0.0182156	0.0356379	0.00654675	0	0	0.0125689	0.00577955	0	0.0736577	0.312004	0.0109179	0	0.0482525
TCGA-BP-4762	0.0888991	0	0.0277294	0.143418	0	0.144179	0.00281232	0.00091598	0.0243988	0.0248144	0	0.0285273	0.0612352	0	0.0499363	0.224744	0.0735346	0	0.103129
TCGA-A3-3343	0.0444938	0	0.00941822	0.0775861	0	0.284398	0	0	0	0	0.0361742	0.0238859	0.0724509	0.0190071	0.126914	0.165918	0.0308049	0	0.0997457
TCGA-CZ-4856	0.0607552	0	0.0111068	0.295531	0	0.118311	0.00271296	0	0.031076	0.0231609	0	0.039857	0.0125502	0	0.116681	0.140718	0.0312992	0	0.116241
TCGA-BP-4763	0.022258	0	0.00360782	0.175918	0	0.182328	0.00502174	0.0506473	0	0.0399172	0	0.00811667	0.00592518	0	0.175673	0.259137	0.0117573	0	0.0548253
TCGA-BP-4325	0.0264286	0	0.00516566	0.503202	0	0.0224038	0.00701725	0.0256043	0.00904242	0.00539879	0	0.0754219	0.0222711	0	0.0842028	0.170827	0.0162159	0	0.0142331
TCGA-AK-3450	0.0983411	0	0.0373292	0.166123	0	0.205928	0.00723862	0.0104287	0	0.0105232	0	0.0151308	0.0466668	0.0488684	0.141263	0.15232	0.00704112	0	0.0527987
TCGA-T7-A92I	0.00325142	0	0.0285204	0.138224	0	0.274618	0	0	0	0	0	0.0566158	0.0631686	0	0.00880985	0.311183	0.00939831	0.00469115	0.089897
TCGA-B4-5378	0.0849934	0	0.0121045	0.207093	0	0.0866969	0	0.00195203	0.00343891	0	0.0441304	0.0618144	0.0487705	0	0.02298	0.189555	0	0.002132	0.201406
TCGA-B0-4699	0	0	0.00103098	0.480747	0	0	0.0539463	0.0461788	0.0120896	0.0532174	0	0.0332438	0	0.0367161	0.0564892	0.180222	0.0217495	0	0
TCGA-B0-5696	0.0226477	0	0.00281092	0.304189	0	0.127203	0.0149859	0.00425964	0.00314707	0	0.00164933	0.0186584	0.107465	0	0.109954	0.214025	0.00741451	0	0.0600683
TCGA-B0-5113	0.0347043	0	0.00566349	0.16479	0	0.328644	0.0198937	0	0.00432864	0.00140761	0	0.0239581	0.00850799	0	0.124899	0.165958	0.0204737	0	0.0967723
TCGA-B0-5706	0.116169	0	0.234656	0.236992	0	0.152647	0.0403763	0.0211004	0.0272644	0	0	0.0321854	0.00904487	0.0271457	0.0333077	0.0318288	0	0.00402502	0.026405
TCGA-BP-4963	0.0421543	0	0.00305704	0.115974	0	0.224968	0.0038501	0.00165175	0.0356944	0	0.0337894	0	0.121759	0.0320038	0.0966677	0.239304	0.0192299	0	0.0247632
TCGA-CZ-4866	0.0401312	0	0.0061904	0.0558749	0	0.1476	6.8579e-05	0	0	0	0	0.0247587	0.0985135	0.101219	0.0541117	0.428275	0.00429513	0	0.0325215
TCGA-B0-5081	0.00126615	0.00111289	0.0234386	0.254498	0	0.267602	0.015939	0.0492359	0.0600274	0.0317129	0	0	0.0213297	0.0308279	0.110919	0.127388	0.00239757	0	0.00230476
TCGA-BP-5009	0.0732773	0	0.0253276	0.314068	0	0.106459	0.000418434	0.0288192	0.0624603	0	0	0.0265036	0.0911675	0	0.0617442	0.201447	0.00105222	0	0.0054812
TCGA-CZ-5984	0.117088	0	0.0793198	0.119586	0	0.327767	0.0110197	0	0.0177443	0	0	0.0178621	0.0297078	0	0.0542277	0.144205	0.0495263	0.00623846	0.0230917
TCGA-A3-A8CQ	0.0221792	0	0.00807285	0.113805	0	0.173714	0	0	0.00154436	0	0.0203418	0.0548765	0.0691445	0	0.107329	0.19973	0.09569	0	0.133572
TCGA-CZ-4858	0.0759096	0	0.0117978	0.440707	0	0.00276545	0.0821218	0.0435371	0.0396647	0	0	0.013992	0.0137687	0.0456689	0.0825578	0.0935607	0.00660731	0	0.0407744
TCGA-BP-4161	0.0405912	0	0.00569869	0.340374	0	0.132176	0.0108243	0.0156259	0.0153766	0	0	0.0339364	0.0142325	0.019609	0.0991983	0.199826	0.0216715	0	0.0471732
TCGA-B8-A54I	0.00934188	0.0511939	0.191406	0.101052	0	0.131954	0.0760759	0	0.0228076	0	0	0.04155	0.0130383	0	0.00353048	0.196078	0.020326	0.012543	0.119266
TCGA-BP-5001	0	0.0132258	0.0143648	0.340554	0	0.163523	0	0.103424	0.0310818	0.0200888	0	0.0949446	0.00676357	0	0.0717509	0.0978314	0.00633034	0	0.0361168
TCGA-BP-5186	0.151494	0	0.0611797	0.207009	0	0.113028	0	0.00277453	0.0128244	0.00370122	0	0.0844089	0.0110771	0	0.0690228	0.0943138	0.0256939	0	0.163473
TCGA-BP-4756	0.00634943	0.00992093	0.00995801	0.251181	0	0.128456	0	0.0361766	0.00360548	0.000915581	0	0.0589981	0.00467972	0.0809036	0.0998639	0.220454	0.0871719	0	0
TCGA-MM-A84U	0.0561784	0	0.0373894	0.123601	0	0.261163	0	0.0108671	0.0282976	0	0	0.0718047	0.0671376	0	0.071501	0.187705	0.00974652	0	0.0746083
TCGA-AK-3458	0.00569321	0.00570534	0	0.249349	0	0.192388	0.0780137	0	0	0.147312	0.0336474	0	0.0129163	0	0.0677585	0.149524	0.0317933	0	0.0258991
TCGA-B0-4811	0.04918	0	0.0031734	0.0839028	0	0.252379	0	0.00893148	0.0145885	0.0317553	0	0.109608	0.0158095	0.0216218	0.165872	0.103565	0.0411771	0	0.0984361
TCGA-B0-5694	0.0394172	0	0.0149896	0.0535233	0	0.181207	0.0222158	0	0.0122575	0	0.0951229	0.0322364	0.0567524	0.0768763	0.0818985	0.233932	0.0370396	0	0.0601554
TCGA-BP-5173	0.0156457	0	0.00191953	0.516857	0	0.00399559	0.000939489	0.0528332	0.0102528	0.0571299	0	0.0410843	0	0.00855631	0.0976249	0.124618	0.0165401	0.00272123	0.0492822
TCGA-CJ-4872	0.157889	0	0.0310952	0.154942	0	0.300541	0.0158086	0.00119733	0	0	0	0.0263329	0.0326882	0.0296916	0.0731289	0.10737	0.00996621	0.000321131	0.0557015
TCGA-DV-5575	0.0426444	0	0.00584152	0.271449	0	0.27237	0.00474562	0	0.0111431	0.0131447	0	0.0219921	0.0343487	0	0.12434	0.174713	0.0128709	0	0.00621731
TCGA-CJ-4641	0.0389407	0	0.0149924	0.323383	0	0.149773	0.00583874	0.0572051	0.0348212	0.00968395	0	0.00348136	0.0118194	0.00805399	0.104891	0.132388	0.0816777	0	0.0230502
TCGA-BP-4790	0.040581	0	0.00128961	0.255329	0	0.257468	0.0203172	0.00432529	0.0107961	0	0	0.0419665	0.0187969	0.0680085	0.0830514	0.118651	0.0258253	0	0.0535943
TCGA-B0-5116	0.0411824	0	0.000960955	0.145478	0	0.327112	0	0.029697	0.0257385	0.0180059	0	0.0454267	0.0115499	0.0205195	0.103841	0.164454	0.00181164	0	0.064222
TCGA-CJ-4895	0.0874529	0	0.0132745	0.257985	0	0.0760949	0.0111628	0.0337546	0.0118678	0.00773821	0	0.031764	0.0420872	0.0634989	0.107892	0.234963	0.00359515	0	0
TCGA-BP-5007	0.0121215	0	0.00850979	0.356848	0	0.136469	0.0128403	0.00633126	0.00573101	0.0515865	0	0.00289707	0.0608713	0	0.113851	0.202381	0	0.00142688	0.028136
TCGA-B0-4814	0.0126491	0.00838028	0.0205078	0.111486	0	0.273653	0	0	0.0124787	0	0	0.0855912	0.0311812	0.0321417	0.0792861	0.171503	0.0174641	0	0.130441
TCGA-CZ-5451	0.0207709	0	0.00355861	0.223754	0	0.081038	0	0.0122789	0.0293502	0.0234679	0	0.129479	0.0260855	0	0.104498	0.257768	0	0.00382064	0.0841305
TCGA-B8-4621	0.0332429	0	0	0.0325122	0	0.147024	0.00216711	0	0.0223481	0	0	0.0278252	0.0897151	0.0724107	0.0362905	0.409188	0	0	0.0993957
TCGA-A3-3346	0.00405245	0	0.00304455	0.13841	0	0.22318	0.0597721	0.00148695	0.00366302	0	0.0422708	0	0.0346968	0.108309	0.0894845	0.217081	0.00368689	0	0.0201817
TCGA-B8-5163	0.0209981	0	0.00712129	0.235724	0	0.250948	0.0233064	0.0146158	0.0410366	0.0171654	0	0	0.0705268	0	0.0758471	0.22706	0	0	0.0127638
TCGA-CJ-4918	0.162499	0	0.0211055	0.174446	0	0.148024	0.00904438	0	0.03173	0	0	0.0365112	0.0144465	0.0989158	0.0588979	0.199402	0	0	0.0427167
TCGA-BP-4766	0.0291706	0	0.00892623	0.0233956	0	0.156948	0	0	0	0	0.0392331	0.0465229	0.213463	0.0749491	0.0192529	0.324615	0	0	0
TCGA-B4-5835	0.0158321	0.0231382	0	0.11887	0	0.150918	0.0436501	0	0.0160758	0.0152231	0	0.0414198	0.0137106	0	0.0609611	0.363003	0.0291798	0.00302107	0.09829
TCGA-CZ-5467	0.0442417	0	0.00797444	0.129199	0	0.171823	0.0291296	0	0.00787682	0.0257217	0.0297631	0	0.0290869	0.0119542	0.175118	0.276332	0	0	0.0617792
TCGA-BP-4340	0.02749	0	0.0350926	0.0572907	0	0.266171	0	0.00191675	0.00357306	0.0391008	0	0.0869856	0.0464602	0	0.109063	0.171259	0.0189464	0.000466148	0.136184
TCGA-CW-5584	0.0444921	0	0.00619104	0.021459	0	0.256031	0	0	0.00814234	0	0	0.0359306	0.215286	0	0.115052	0.204913	0.00454636	0.000546443	0.0874098
TCGA-B8-A54J	0.0174746	0	0.00769134	0.336658	0	0.214775	0	0.0338724	0.00254415	0	0.0460749	0.0157437	0.0851399	0	0.0886719	0.112328	0	0.00158179	0.0374436
TCGA-CZ-5455	0.01746	0	0.00121963	0.412432	0	0	0.0242832	0.0401695	0.0132452	0.0192963	0	0.00852925	0.0456377	0	0.113111	0.254376	0	0	0.0423202
TCGA-AS-3778	0.0129239	0	0.00475788	0.157348	0	0.198799	0.0245407	0	0	0	0.0309337	0	0.0770008	0	0.132853	0.296344	0	0	0.0604976
TCGA-BP-4352	0	0.0223141	0.0177677	0.0436097	0	0.294697	0.00995697	0	0.0607518	0	0	0.0451988	0.0443601	0	0.147984	0.266385	0	0	0.046975
TCGA-B0-4700	0.0239289	0	0.0202227	0.360075	0	0.0571821	0.0312733	0.0226492	0.0558556	0.0471426	0	0.0202802	0	0.122248	0.115116	0.113994	0	0	0.00980873
TCGA-B0-5713	0.0120388	0	0.0045289	0.208013	0	0.164564	0	0	0.0010034	0	0.0588618	0.0353906	0.067021	0	0.232572	0.13742	0.0014145	0	0.077171
TCGA-B0-5115	0.0710955	0	0.0137641	0.0769673	0	0.349009	0.0166484	0.00215301	0.0150964	0	0.0686996	0	0.0281524	0.0466973	0.0930744	0.155376	0.0193765	0	0.0438905
TCGA-B2-4098	0	0.0270083	0.0457463	0.0440813	0	0.0667271	0.0391896	0.0183206	0.00723148	0.00478133	0	0.00479833	0	0.279895	0.0444408	0.323314	0.00477118	0	0.028561
TCGA-A3-3374	0.00449858	0	0	0.00485154	0	0.0287615	0.000845894	0	0.00426864	0.0148122	0	0.00107016	0	0.708428	0.00538515	0.187784	0	0	0.0392947
TCGA-BP-4975	0.122432	0	0.01732	0.0885112	0	0.1896	0	0	0	0	0	0.0379298	0.0592464	0	0.0425149	0.318363	0	0.00371189	0.11712
TCGA-BP-5004	0.00483523	0.00291349	0	0.0471065	0	0.0937573	0.0154564	0	0.0150484	0.00955591	0.023646	0	0	0.396485	0.0528232	0.266289	0	0	0.0695423
TCGA-BP-4959	0.0560719	0	0.00528469	0.105024	0	0.241423	0.0105487	0	0	0	0	0.00307043	0.0508423	0.115795	0.0203377	0.301504	0.0224908	0.0213641	0.0435211
TCGA-CJ-4900	0.0562158	0	0.130278	0.346788	0	0.0593296	0.0394541	0.0375403	0.0478477	0	0	0	0.0311769	0.00845704	0.0767858	0.126352	0.00736469	0	0.0183001
TCGA-CJ-4884	0.0225708	0	0.00509699	0.221459	0	0.215866	0	0.0183797	0.0134271	0.0163184	0	0.0669841	0.0104174	0.0232807	0.0759879	0.215116	0.0142428	0.0014552	0.0776736
TCGA-BP-4775	0.0586658	0	0.0060961	0.0954736	0	0.339825	0	0.00656674	0	0.0264908	0	0.0450329	0.0935897	0	0.0904107	0.168752	0.0256084	0	0
TCGA-A3-3352	0.0426156	0	0.00582761	0.046585	0	0.233132	0.0103375	0	0.0107387	0	0.0878766	0.0212312	0.111434	0	0.119632	0.198865	0.020475	0	0.0912501
TCGA-AK-3434	0.00506503	0	0	0.317666	0	0.205285	0	0	0	0.115024	0	0.0382065	0	0.0223359	0.152561	0.124156	0.01296	0	0.00674153
TCGA-BP-5185	0.0459783	0	0.0070099	0.363406	0	0.138929	0.00479835	0.0241832	0.0765297	0	0	0.0546454	0.0138325	0.0142724	0.0690169	0.142205	0.00170488	0	0.0434893
TCGA-AK-3451	0.0149316	0	0.000949442	0.323483	0	0.118857	0.0207207	0	0.00156247	0.0124469	0	0.0224493	0.042467	0.0396194	0.0474918	0.194593	0.0864917	0	0.0734084
TCGA-CZ-5987	0.0140898	0	0.00369446	0.188879	0	0.284952	0.0302721	0.0330244	0.0403663	0.0199319	0	0	0.0845316	0	0.107263	0.1495	0.00536813	0	0.0252344
TCGA-BP-5182	0.00714518	0	0.00498021	0.159317	0	0.187408	0.00227714	0.00344363	0.0244258	0	0	0.0262889	0.0314014	0.117517	0.0794505	0.285287	0.0382693	0	0.0307614
TCGA-B0-5085	0	0.0060309	0.00987758	0.182571	0	0.253586	0.0820565	0	0	0	0.0733486	0.0449277	0.0181713	0.00707273	0.12511	0.197248	0	0	0
TCGA-B4-5377	0.0257862	0	0.0045607	0.303102	0	0.143567	0	0.0137268	0.0190649	0.00244685	0	0.044032	0.137732	0.00375969	0.069644	0.194714	0	0	0.0290508
TCGA-CJ-4873	0.0302335	0	0.040629	0.188889	0	0.183223	0.0321498	0.00469017	0.068317	0.0124539	0	0.00076386	0.0412361	0.0308122	0.0706057	0.267371	0.00617848	0	0.0224481
TCGA-A3-3351	0	0	0.00152497	0.375744	0	0.13488	0	0.0234922	0.00855584	0.0176237	0	0.0148339	0.126188	0	0.0717262	0.210388	0	0	0.0138514
TCGA-AK-3447	0.0424004	0	0	0.217043	0	0.0921802	0	0.014976	0	0.0135881	0.0982583	0.00391326	0.0682134	0	0.112788	0.218793	0	0.00283264	0.0718696
TCGA-A3-3359	0.0193218	0	0.00436729	0.310031	0	0.183427	0.00184898	0.00460804	0.00334755	0	0	0.0163418	0.0357485	0	0.138524	0.196885	0.0151038	0	0.0574358
TCGA-B8-4154	0.00891016	0	0.0011708	0.291441	0	0.123274	0.011972	0	0	0.00958984	0.00717144	0.0390246	0.0405003	0	0.137654	0.220132	0.0345834	0	0.0628674
TCGA-B2-5641	0.0361481	0	0.001255	0.43841	0	0	0	0.043291	0.0505365	0.0950777	0	0.0229726	0.0537253	0.00260302	0.0611399	0.161417	0	0	0.0295262
TCGA-BP-4961	0.0350135	0	0	0.10958	0	0.239464	0.0373104	0	0	0	0.0915147	0	0.0430622	0.0163418	0.0448532	0.321194	0.00170698	0	0.057085
TCGA-B0-5712	0.0104246	0	0	0.40159	0	0.167435	0.020158	0.0420373	0.0360917	0.00197889	0	0.0158479	0.0222799	0.0130031	0.0697967	0.150674	0	0	0.0486824
TCGA-BP-5006	0.022736	0	0	0.111422	0	0.173899	0	0	0.0101579	0	0.0684696	0.0203929	0.12564	0	0.055104	0.299718	0.0820319	0	0
TCGA-AK-3427	0.0091018	0	0	0	0	0.247337	0	0.00433491	0.0208566	0	0.0464471	0.0811539	0.113989	0.00251699	0.0543703	0.152689	0.0193485	0.102942	0.138774
TCGA-AK-3443	0.0654689	0	0	0.00790803	0	0.138228	0	0	0.0179831	0	0.0280102	0.00375739	0.0410701	0.247133	0.00708517	0.131359	0	0.0752493	0.188339
TCGA-BP-4169	0.0769813	0	0.00833731	0.0279614	0	0.340367	0.00487171	0	0.0111482	0.00223768	0	0.0237013	0.0853441	0.0108846	0.149093	0.124061	0.0389635	0	0
TCGA-AK-3455	0.0454333	0	0.0766083	0.579563	0	0	0	0.0350998	0	0.122441	0	0.0514647	0	0.000868868	0.0569319	0.0219185	0.00332161	0	0.00634958

## Sheet: S table 2
Supplementary Table 2 1398 DEGs were identified among ICI subgroups
ZDHHC7
ZNF106
SLC18B1
PSMB9
GZMA
CD8B
CD8A
CST7
SIRPG
FASLG
NKG7
CD27
CCL5
CD3D
CTSW
SIT1
GZMK
LAG3
EOMES
SH2D2A
SLA2
TRAC
CD3E
TNFRSF9
TRBC2
CXCR3
FTH1P22
CD2
PTPN7
PRF1
PSTPIP1
PDCD1
SEPTIN1
TOX
CD247
APOBEC3G
LCK
LIMD2
CCR5
ARHGAP9
TBC1D10C
TRBV28
SLAMF6
DUSP2
IL2RG
BATF
HLA-DOB
CORO1A
HLA-F
SH2D1A
CD3G
MAP4K1
SPN
PSMB10
USP30-AS1
CCL4
CXCR2P1
IKZF3
APOBEC3D
ITGAL
TMC8
MIR155HG
IRF1
IL2RB
SECTM1
PCED1B
GZMH
CD74
GBP5
TAP1
PCED1B-AS1
RAC2
GBP2
DEF6
AKNA
CD72
TRBJ2-7
NLRC5
GBP1P1
BATF2
PSME2
PTPN6
HCST
RASAL3
SASH3
RUNX3
CALHM6
WAS
PSMB8
FMNL1
HLA-G
HLA-DMA
TRBV7-9
ETV7
HLA-B
BTN3A1
HLA-DOA
BTN3A2
BTN3A3
RASSF5
PLAAT4
TRBV9
TAP2
IL10RA
PSMB8-AS1
SLAMF7
GPSM3
CIITA
BIN2
PIK3CD
DUSP4
GZMB
PPM1M
IL18BP
CXCL13
TRBV20-1
HLA-DQA1
DENND2D
TRAF1
TRAV19
TRAV12-1
TCIRG1
UBA7
HLA-A
CD48
ARHGAP30
BTN2A2
TYMP
GMIP
HLA-DPB1
HLA-DRB1
ARHGAP45
UCP2
CXCL9
OR2I1P
PLCB2
HCP5
UBE2L6
U62317.2
VAV1
CYTH4
MYO1F
HLA-C
HLA-DPA1
SEPTIN6
WARS1
RFX5
JAK3
GBP4
CD37
CXCL11
APOBEC3C
TAPBP
LCP1
LPXN
GBP1
PTGES3P1
STAT1
CSK
IFI35
LSP1
FERMT3
SAMD9L
CARD16
TRAFD1
MICAL1
EVI2B
LCP2
CCL4L2
UBD
SLC25A28
ODF3B
HLA-J
CXCL10
PTPRC
DOK2
HLA-DMB
ARHGAP4
ARHGEF1
C1orf162
ARRDC1
LTB
TNFAIP8L2
OGFR
HAPLN3
SPI1
TRIM69
RGS10
PYCARD
HLA-DQB1
ITGB2
REEP4
HLA-DQB2
SLA
TRBV19
EFHD2
MOV10
TRABD
RGS19
SH3BGRL3
APOL3
HLA-DRB6
EPSTI1
FCER1G
EBI3
ANKRD22
FNBP1
DUS1L
HLA-DRA
RTP4
HLA-H
CASP1
APOL2
STAT5A
CYBA
TRBV4-1
SLC15A3
GRK2
TRBV29-1
TRBV4-2
FYB1
WIPF1
IL15RA
HSPA7
NCKAP1L
C1QB
CNIH1
AL645929.1
C1QA
LST1
TYROBP
PRCP
CD53
OXLD1
B2M
CD52
FBXO6
HLA-E
FAM111A
PLEKHO1
UBXN11
LILRB4
PLEK
DPP9
JPT1
LMNB1
WLS
ADA2
BICDL1
LGALS9
LAP3
HLA-DQB1-AS1
MOCS1
PAXX
PARP14
NDRG2
PROS1
PTTG1
TIMM9
PARVA
RNPEPL1
TRBV2
SLAMF8
GNG11
ITGAX
GIMAP2
LIMK1
BEX5
INPP5D
MYO1B
SASH1
RHBDF2
PRXL2A
PPP1R35
CCL3
S100A11
FCGR3A
TSPAN6
C1QC
PGRMC2
TRIM21
OSBPL1A
ARL15
LAPTM5
CCNB1IP1
PFN1
RNF213
MYO1D
RPL7
HCLS1
SLC39A9
IFT52
ACTR10
RAB24
RERG
NAPSB
RPS6KA2
CHMP3
NRP1
HLA-DQA2
RGS5
ITFG1
CDH13
MMP9
ZNF703
COMP
C1orf115
CHI3L1
RCBTB2
MMP11
IDNK
IMPDH1
IFIT1
SETD3
OPTN
DDX58
GIMAP7
CYB5A
COL5A2
IBSP
PLPP3
C1QTNF6
GBA3
FRMD3
MAOB
SPATA18
COL1A2
NOSTRIN
GIPC2
PLAUR
RAMP3
USH1C
TPRG1L
PLAU
FBXL5
COL1A1
EGOT
RAVER2
AFTPH
CHIT1
IFIH1
MTARC2
ECHDC3
ACAA2
PSME1
AKR7A2
DDAH1
LINC00942
RIT1
NMRK1
BCL2
TMEM38B
BBOX1
PPP1R21
AGTR1
ACADL
ZDHHC6
CX3CL1
TRNP1
CYP4V2
KANK3
LGALS2
POU3F3
GRHPR
AGMAT
PMM1
SALL1
PYHIN1
TIGIT
CRTAM
AC015911.7
C16orf54
CD96
ACAP1
GPR174
P2RY10
IFNG
ZAP70
CXCR6
CCDC88B
SNX20
CD5
XCL2
CD38
TRBJ2-1
TRAV13-1
TRBJ2-3
IKZF1
TRAV12-2
TRBV5-1
DGKZ
FCMR
OASL
IL32
EIF3L
AMOTL1
ATRN
TRAF2
SIAE
TRAV21
BTBD7
CD69
HECTD1
IPO5
UBE4B
MPP5
CRTAP
ABCB7
VDAC2
SOS2
RALGAPA2
SAV1
NPEPPS
AIM2
IGF1R
VAPB
PARP12
CTDSPL
USP22
CLMN
APLP2
VPS41
ADAM9
MEGF8
CDS2
ZFYVE1
ZNF330
TNFRSF10D
MANBA
WWC2
EIF4B
RIN2
CDC42BPB
MMGT1
SELENOP
CCNI
NFKB2
SHFL
HBP1
PRMT5
CTDSP2
SLC23A2
ZNF770
ZMYND11
PFKM
GNS
GCH1
RTL6
SERINC3
NPTN
APEX1
DIP2C
PTPRG
TMEM184C
APOL6
VGLL4
BACE1
ERMP1
SLC25A3
CMTM4
SORT1
PDZD8
ATP5F1B
DLST
KLHL24
MTUS1
PHKB
RAB38
MTMR12
PGM2
EHD1
RNMT
MYO1E
RBFOX2
FGFR2
NORAD
PTPRK
VEZF1
AKAP1
SPIRE1
TNS3
PTPRM
EVC
PSEN1
GPRASP2
UBE2Q2
FGD4
FBXO34
PSKH1
FAM168A
HGSNAT
PTPRU
MORF4L1P1
SUMF1
FITM2
APOOL
VAPA
CIPC
CPPED1
ANKRD50
RGP1
DYNC1LI2
BAG5
APBB2
NOA1
AHCYL1
BECN1
ARHGEF12
STAM
TMEM87A
LRP6
RPL10A
UQCRC2
EEF2
TBC1D16
AFDN
ZHX3
HSD17B12
ADGRL2
SH3RF1
SORBS2
FNBP1L
CD99L2
ARHGEF10
ATP6AP1
IREB2
FKBP9
GSDMD
MBTPS1
ZYG11B
SUN1
INPP5A
ASAP2
UBE3C
PARP10
VLDLR
JKAMP
TRAK2
GALC
DUSP3
DHX40
NIPSNAP2
RELL1
ZNF33B
PIGS
ARHGAP35
YIPF6
APPL1
KLF13
DRAP1
CS
MIB1
SEC11A
DOCK1
KLHDC2
TBC1D9
MRPL45
PINK1
LAMP1
PPP4R1
ARPP19
CYTIP
ATXN1L
MEGF9
AFG3L2
MGAT5
FCGR1A
SUCLA2
RGS14
SH3D19
EEF1A1
IPO7
SYNJ2BP
TMED10
RPL15
FBXW11
NDST1
CEP68
SPIDR
PKD2
SLC30A9
SIPA1L2
WASHC5
ARFGEF2
SLC16A2
SNHG29
CHURC1
PUM1
CUL4B
NMI
MMP24
KIAA0100
TBL1X
MINDY1
ITGB1
VTI1B
MOAP1
AHNAK
TOX4
H6PD
GNG12
TM9SF2
GPC6
LATS2
CYTH3
PPM1A
CDK2AP2
RPL17
ANKRD17
SETD7
FKBP11
ARHGAP5
GAL3ST1
SPTLC1
APPL2
ATP6V1D
EIF5
BCL2L2
GLRX5
TMED8
SLC40A1
YAP1
FAM168B
RNF141
CCDC47
SNX12
CERK
LAMC1
HACD2
HINT3
SWAP70
ZCCHC14
UNC119B
RBM3
DLAT
ERLIN2
MITF
AC115837.1
PANK3
CCDC167
PCDH1
TOM1L1
ZNF532
TMCO3
ATP8B1
LRP10
BTBD1
DAB2IP
DDB1
BLVRA
EMC1
OSBP
SOX4
ACVR1
XRN2
ADCY6
ARMCX3
CPM
RHOG
TCP1
MINDY2
DHRS4-AS1
RPL22
METAP2
EEF1AKMT3
OCRL
YPEL2
FAM210B
LAPTM4B
CD93
PCCA
APP
SLC25A30
LRPPRC
CPNE3
SEC24B
USP12
SGMS1
FNIP2
TNFSF13B
CCNC
CRIM1
LAMP2
PPP2CB
CCNG2
RPL21
TMEM181
PTK2
SEL1L
TTC3
ZDHHC4
ARMCX1
IGBP1
PFDN6
CRCP
RARS2
SMARCA1
CHMP1B
NMD3
FOXN3
TCEAL1
MARCHF5
PGK1
NR2F2
MAP3K14
PSENEN
SH3BP4
IRF7
SCARB2
SINHCAF
MFAP3
PIK3C2A
UBE4A
TJP1
TBC1D15
WBP1L
GMPR2
RALBP1
GLG1
FEM1B
EMB
EIF4G2
CXADR
RNF139
KLF7
ARHGAP29
CTNNB1
CERT1
TLE2
BFAR
EI24
SDF2L1
EPS8
FAM172A
ZBED3
PTPN11
APLNR
TLE1
PRDM4
SUCLG2
CTNND1
PAIP1
FCF1
CAPZA2
MARCHF6
VDAC3
PPFIBP1
VIPAS39
TMEM98
NONO
TACC1
CYP7B1
OS9
PCMTD2
TMEM251
RAB5C
RPL5
COPS4
UBR7
ABLIM1
SLC4A2
GSK3B
NNT
DCHS1
IFI27
PLA2G12A
NFKBIE
GUCY1A1
KCTD15
CASC3
KCTD10
PAFAH1B1
GANAB
TOMM20
PRKAR2A
CCDC6
ACADSB
ZHX2
TIMM10B
LDHB
ST13
FAT1
OXR1
ANKMY2
RAB4A
CTBP2
SEMA5A
GINM1
PROM1
DENND4C
NID1
HIF1A
EMC3
KLHDC10
IMPACT
MBNL2
SLC17A5
ITCH
CDK19
EIF4EBP2
CNOT1
KIAA0355
MAP1LC3B
ADAMTSL3
ABHD4
LUZP1
POFUT1
ARID5B
HADH
KLF11
DAG1
LSM7
MFSD12
RPL41
EPHB4
BAG1
RAB11FIP1
SYPL1
LONP2
GMFB
RNF38
DCAF5
LIMCH1
KLHL36
WASL
NOTCH2
SPTLC2
BLOC1S6
DSP
ACVR1B
SCAMP5
ATAD1
FBXL3
RBMS2
CNN3
ZMYM4
NCKAP1
SERINC1
EPCAM
PRRC2B
UBXN2B
HIPK3
FUCA1
PDHA1
LETMD1
SCRN1
RSL24D1
RNF185
ADAM10
WASF2
CHCHD3
EIF1B
PAPOLA
PEX19
AFF4
OSBPL9
MORF4L1
STX12
USF1
MAGEH1
SELPLG
MFAP1
CPEB4
VKORC1L1
HCCS
ARAF
CHP1
AFF1
NUDT15
SNX2
UBL3
IRF2
DELE1
ZNF664
ARHGAP42
NCOA4
TRBV6-5
GHITM
EDA2R
MIR4664
M6PR
IRF2BP2
CAND1
PACSIN2
AC073896.4
SLK
KANK2
TMEM30A
PRKAR1A
FERMT2
ABCC4
GSPT1
PIM2
MYOF
EIF3E
GID8
TM9SF3
CUL5
ATP11A
EXT2
KCNQ1
ZKSCAN1
UBA2
GPR107
YIPF5
DDX50
MECOM
TMEM43
EIF2S3
NUAK1
AJUBA
SECISBP2L
SRP72
YME1L1
YBX3
PARD3
ADAMTS5
RNF11
IRF3
GRSF1
SUMF2
DAAM2
LZIC
STARD8
SLC38A2
GBE1
CCNY
ATP9A
THRA
CPD
STC1
MYO10
ZMIZ1
TRUB1
CDK4
MMP15
MHENCR
BMPR2
CHMP2B
SH3PXD2A
TMED4
FAM13A
PDCD6IP
TSPYL4
PM20D2
ARL8B
TEAD2
ITGA9
RBMX
GPRC5B
KTN1
AMFR
ADGRE5
STS
LYVE1
RAB6A
ATMIN
MERTK
CREB3L3
CRB3
TMEM59
TMEM245
FOPNL
IPO8
EIF3A
RPS12
NEDD9
MRC1
HECW2
HIP1
AC115618.2
RCBTB1
VPS26A
QKI
FOXO3
AC015922.2
CYFIP1
KIAA1671
TMX4
STAB1
ARHGAP18
PCYOX1
DCTN4
TEAD1
EIF2S1
VAMP7
KIDINS220
TRIM4
LAMB2
FBXO21
FOXO1
SREBF2
ATP6V1C1
PAQR5
HSD3B7
CSGALNACT1
PTGFRN
STAG2
UBTD2
DOCK9
SLC25A13
VAT1
SLC30A5
USO1
IGF2R
CALM1
MARF1
DCAF11
HYAL1
ITGA2
SNX1
CIRBP
PFDN2
SLC46A3
PICALM
ZFP91
SIPA1
ZFR
OSMR
ERG
SLC35F5
VCL
WDR11
RCHY1
NKAPD1
MTMR10
PKHD1
SEPSECS
SNX30
ZC3H7A
NUMB
EPB41L4A
RNF170
PTAR1
MYO9A
TM7SF3
PIGV
SMCR8
TENT2
LINC01671
GPR108
DNAJC11
PKP4
WDFY3
COX15
AMOT
TRIM25
FARP1
PDK2
ZNF33A
CCNDBP1
NBR1
RNF121
EZH1
WAC
ARHGEF28
IMPA2
PLEKHA7
EMX2OS
YTHDC1
EXOC1
NFX1
TLN2
ADH5
VPS26C
GPBP1L1
MCF2L
IKZF5
PAFAH2
FBXO9
LINC01507
SPAG9
ITPRID2
C2CD5
ADAMTS9-AS1
PLRG1
BLOC1S5
EXOC7
RGL1
MEF2A
ABRAXAS2
SMARCAD1
VPS4B
METTL7A
SLC44A3
MYLIP
ZFYVE9
KIAA1109
CCDC198
VPS36
SLCO2A1
LEPROT
ALDH3A2
ZBTB44
GATM
MAML2
KANSL1L
ANAPC16
AKAP11
KAT5
TDRD7
STX3
HDHD2
HEATR5B
CALCOCO1
ARMH3
ZNF830
EPHX2
ZNF611
MARCHF8
AP1AR
MINDY3
PRKAA2
C11orf54
PATJ
CHD9
FAM13B
WASHC2C
ZNF592
PER3
LNX2
SLC3A1
SPG11
ARFGAP2
ARHGAP24
TNFRSF19
UTP14C
SERPINF1
PLEKHA2
RIOK3
MPHOSPH8
FZD4
DMGDH
PIK3CB
UFSP2
ATXN7L3B
ABHD6
OGA
JMJD1C
PTPRB
ACBD5
XPC
FCHO2
DHX15
PRPF4B
CD248
RNF146
ARHGAP12
TIAL1
KLHL9
WASHC2A
EMX2
RFC1
SAP30L
RHPN2
MTFR1L
ETFDH
RBL2
PDZK1
POLDIP3
ATE1
PCF11
RAD17
ZBTB42
MRPL44
FAM53B
MGAT4A
ADCY9
ACADM
UTP4
NUP160
RBM22
FBXW2
HERC3
NEK6
JAK1
BIRC2
RAPGEF2
DIP2B
APBB1
CCNT1
GAREM1
ARHGEF10L
PDE8A
TSPYL1
TBC1D8
RAB11FIP2
STK32B
RBM47
SEC24C
LRRK2
PIGCP1
VPS13C
TSPAN12
MYO6
SRSF8
NIPAL3
FAM122A
PPP1R26
PCM1
UGT2A3
TMEM135
LRCH1
ASH2L
RDX
ESD
SLC12A4
RB1
CREBL2
RNF19B
SESN1
MIPEP
LMBRD1
AP001542.3
SYNE2
SOX13
PLEKHA1
KIF3B
ZNF24
NHLRC3
TRIM44
SP1
PODXL
MRPL49
ZNF292
WDSUB1
AKAP10
ELP1
MOB3B
POLR2B
PHF3
SLU7
SHMT1
DDX46
ASB8
CTR9
C6orf62
STN1
PIK3R3
EDN1
AP1G1
PGPEP1
HLF
SNX29
LRBA
KBTBD11
CHTF8
LAMTOR3
MRPS18B
CHMP5
RANBP6
RC3H2
STAT5B
CABLES1
SIRT1
P2RY13
COQ5
WAPL
USP33
TTC28
ZNF395
SEMA3G
SPIN1
AR
TEK
SLC47A1
SF3B1
CLCN5
TLR3
GLYR1
MIEF1
TRIP4
MFAP4
SUDS3
RNF20
PBLD
PAN3
CWC25
PKN2
CREBBP
SPOPL
GOLGA7
MAST4
TRMT1L
CDKN1B
PRAF2
CEP120
SLC16A12
STAG1
KAT6A
MBD1
REST
PRRX1
PPP4R3B
PPP6R3
AP2A2
PGAM1
EP300
KCNK5
PCOLCE
TUSC1
CLPX
RMND5A
ADD1
SH3BP2
PLPBP
TRIM5
TOX2
FAM78A
AC133065.3
SLFN13
CCR2
GPR65
TNFRSF14
TRIM22
AEBP1
OAS1
IFIT3
CERKL
SEMA4D
CDC42SE2
RESF1
PARP9
GIMAP4
STAP2
STXBP2
PXDN
SLC17A1
XAF1
HEXD
COL3A1
FGL2
RNF166
ITGA5
INHBA
ATP2A3
AC116366.1
PLBD2
RASGRP1
PTH2R
RGS16
OLFML2B
CEACAM1
DOCK2
TRBJ2-2P
DOCK8
ACBD4
PDLIM3
THBS2
RMC1
POSTN
CFLAR
CYLD
COL5A1
BACE2
NAT8
PLS3
LAMB1
FNDC1
TRIM26
HLA-DRB5
PAK1
JAK2
ANO9
PIGT
CD276
TGFB3
TRIM14
SHISA4
HLA-DPB2
TINAG
DZIP3
TPMT
EMILIN1
MMP14
KIF12
SSC5D
ACSL5
AOAH
TPST2
CLTRN
TTC7A
VAMP5
IFI44
SULF1
RPS6KA1
SULF2
TNFRSF1B
MYL9
FKBP10
RCSD1
SPSB1
GALM
DENND1C
EXOC3L4
COL16A1
IFI44L
PPIC

## Sheet: S table 3
Supplementary Table 3 The ICI scores were identified
id	score
TCGA-BP-4164	3.74727
TCGA-B8-4619	22.6882
TCGA-DV-5567	26.6639
TCGA-B0-5120	3.84009
TCGA-B0-5697	-8.729
TCGA-BP-4174	-5.6459
TCGA-CZ-4853	0.821675
TCGA-B8-4151	2.36255
TCGA-B0-4828	3.52559
TCGA-B4-5843	6.24182
TCGA-B0-5075	-3.96969
TCGA-MM-A563	-6.87719
TCGA-BP-5191	-0.898047
TCGA-B2-A4SR	2.79904
TCGA-A3-3347	-7.69963
TCGA-BP-4777	-10.9207
TCGA-B0-5107	-9.25114
TCGA-B0-4712	-3.53923
TCGA-A3-A6NJ	-17.9963
TCGA-CJ-4889	-6.35105
TCGA-CJ-4893	-8.19419
TCGA-CW-5583	6.05009
TCGA-CJ-5684	-2.92948
TCGA-BP-4787	-0.446675
TCGA-B2-3923	28.7476
TCGA-BP-4351	7.06959
TCGA-CZ-5465	5.61678
TCGA-A3-A6NL	0.370052
TCGA-B0-5400	0.0759419
TCGA-CZ-5452	-22.9793
TCGA-B0-5104	4.11456
TCGA-CW-5581	2.74404
TCGA-B8-5165	8.15971
TCGA-CZ-5989	-4.59979
TCGA-BP-4970	-10.8066
TCGA-BP-4969	6.41912
TCGA-B0-5691	4.7665
TCGA-BP-4768	5.96707
TCGA-B0-5088	0.913208
TCGA-BP-4993	2.23524
TCGA-CJ-4902	0.544291
TCGA-CJ-4897	3.72802
TCGA-B2-5633	2.70452
TCGA-CJ-4640	-16.669
TCGA-CJ-6032	0.963305
TCGA-BP-4355	7.99196
TCGA-CJ-4870	6.95346
TCGA-BP-4998	-5.64248
TCGA-BP-4770	14.1537
TCGA-B0-4817	2.05534
TCGA-B0-5812	2.10297
TCGA-A3-3382	1.53858
TCGA-A3-A8OU	1.09326
TCGA-CJ-4916	-17.946
TCGA-AK-3431	8.67525
TCGA-BP-4769	19.6466
TCGA-CJ-4903	-2.22751
TCGA-A3-3335	5.78683
TCGA-CJ-4875	0.971572
TCGA-B0-4701	-2.70678
TCGA-A3-A6NI	0.605915
TCGA-A3-3363	8.30535
TCGA-CZ-4860	0.686444
TCGA-BP-5169	2.97398
TCGA-CJ-6027	-14.1182
TCGA-BP-5202	2.72752
TCGA-CZ-4859	4.65937
TCGA-BP-5168	4.22245
TCGA-B2-5635	-4.89672
TCGA-CW-6097	-13.9142
TCGA-B8-A7U6	4.39468
TCGA-CJ-4882	-1.67185
TCGA-B8-5545	1.84501
TCGA-A3-3358	-5.049
TCGA-B0-5096	2.51158
TCGA-B8-A54H	-2.06302
TCGA-A3-3328	31.499
TCGA-B0-4819	-9.88828
TCGA-BP-4760	21.9035
TCGA-DV-5568	1.87453
TCGA-CJ-6030	-11.7996
TCGA-AK-3456	12.6252
TCGA-CJ-4878	5.63703
TCGA-BP-5177	5.59533
TCGA-B2-5639	-3.28597
TCGA-BP-4781	4.89502
TCGA-BP-5195	4.60967
TCGA-3Z-A93Z	1.65792
TCGA-CJ-4888	-16.298
TCGA-B0-5099	8.86139
TCGA-B8-4153	6.19165
TCGA-DV-5565	6.67061
TCGA-CJ-4644	-6.26238
TCGA-B0-4706	4.22723
TCGA-AK-3453	-8.36229
TCGA-AK-3440	29.5669
TCGA-B2-4102	-8.61176
TCGA-BP-4989	-15.5947
TCGA-BP-4326	9.90663
TCGA-B0-5702	2.32196
TCGA-CJ-5682	3.31005
TCGA-A3-3383	-6.50945
TCGA-B0-5711	-0.258734
TCGA-B0-5102	3.71224
TCGA-CZ-5459	3.2305
TCGA-B0-5698	-4.36733
TCGA-B0-4845	7.71256
TCGA-CJ-4907	6.34279
TCGA-B0-5709	-20.7575
TCGA-CZ-4864	-25.0908
TCGA-CZ-5470	-5.98758
TCGA-BP-4334	16.7885
TCGA-CJ-4891	0.487094
TCGA-BP-5181	3.45117
TCGA-B0-4813	8.50302
TCGA-B0-5695	5.90225
TCGA-G6-A5PC	0.242129
TCGA-A3-3325	3.51081
TCGA-B4-5838	8.19255
TCGA-AK-3461	2.9773
TCGA-B8-5164	-38.7316
TCGA-BP-5199	-15.0018
TCGA-BP-4977	2.43066
TCGA-BP-4177	20.1251
TCGA-A3-3362	4.39232
TCGA-B8-5549	-0.696988
TCGA-BP-4173	-47.7386
TCGA-CJ-4885	4.09433
TCGA-B0-4691	-3.12756
TCGA-CW-6088	5.28509
TCGA-CJ-5675	-30.8431
TCGA-CZ-5466	-2.96003
TCGA-B0-5707	11.5943
TCGA-EU-5905	4.58506
TCGA-B8-A54D	-10.2959
TCGA-CW-5585	6.74425
TCGA-A3-3365	3.37093
TCGA-BP-4973	-1.38413
TCGA-BP-4801	-1.62432
TCGA-A3-3331	-0.689635
TCGA-B0-5100	12.5155
TCGA-CJ-4874	-9.77207
TCGA-A3-3326	-8.90004
TCGA-BP-4167	-6.99304
TCGA-CJ-4634	4.30256
TCGA-B8-A54K	23.7221
TCGA-BP-4968	-3.52498
TCGA-DV-5576	22.7797
TCGA-B0-5098	13.9869
TCGA-AK-3433	28.0481
TCGA-BP-5198	4.24618
TCGA-BP-4158	5.39908
TCGA-B0-4839	2.66081
TCGA-BP-4799	6.49937
TCGA-BP-4331	-6.51177
TCGA-BP-5196	-7.80748
TCGA-CJ-5678	-15.979
TCGA-CW-5580	5.72204
TCGA-BP-4974	7.09962
TCGA-B0-4818	-3.39456
TCGA-BP-4759	6.39066
TCGA-CJ-5681	19.3893
TCGA-BP-4991	6.04498
TCGA-CZ-5456	0.341325
TCGA-BP-5200	-2.51725
TCGA-CJ-5676	0.585578
TCGA-CZ-5986	1.80394
TCGA-EU-5904	4.32075
TCGA-A3-3313	14.5384
TCGA-A3-3307	-3.55831
TCGA-BP-4771	-28.7988
TCGA-BP-4776	4.3046
TCGA-A3-3380	6.53585
TCGA-BP-4999	8.39017
TCGA-B0-5077	2.83707
TCGA-B0-5095	4.61722
TCGA-CZ-5988	3.22765
TCGA-BP-4795	11.7364
TCGA-B0-4836	1.0107
TCGA-B0-5399	-4.63402
TCGA-B0-4688	14.8054
TCGA-BP-4972	1.32861
TCGA-CJ-5672	-14.693
TCGA-B0-4844	0.641105
TCGA-BP-4337	6.70859
TCGA-BP-4960	4.8426
TCGA-CJ-4881	-0.301536
TCGA-BP-4329	3.40657
TCGA-CJ-4638	3.92694
TCGA-BP-5190	4.36311
TCGA-DV-5573	-22.1893
TCGA-CJ-4636	-4.57449
TCGA-B0-4703	-4.8496
TCGA-B0-4848	-4.44969
TCGA-B0-4718	3.21427
TCGA-B0-5106	0.313962
TCGA-CZ-5460	-1.02875
TCGA-BP-4330	-17.4793
TCGA-B0-5109	0.773407
TCGA-CZ-5462	-10.7267
TCGA-B2-4101	-3.47731
TCGA-BP-5180	-0.880471
TCGA-CW-5589	2.56544
TCGA-CZ-4861	-9.03441
TCGA-BP-5189	0.496125
TCGA-CJ-5689	2.95776
TCGA-BP-4967	8.84245
TCGA-B0-5097	4.22724
TCGA-CJ-4905	8.53688
TCGA-G6-A8L7	6.49492
TCGA-B0-5699	-0.423838
TCGA-B0-4852	3.03401
TCGA-B8-A54E	14.1543
TCGA-BP-4327	5.8582
TCGA-CJ-5671	-2.96634
TCGA-B0-5084	8.16849
TCGA-BP-5194	4.15806
TCGA-CJ-4894	-18.3801
TCGA-AK-3454	5.1984
TCGA-B8-4148	-24.5443
TCGA-B8-4620	4.23615
TCGA-CJ-5677	-0.124387
TCGA-A3-3320	2.06857
TCGA-BP-4976	5.99209
TCGA-CZ-5458	1.36541
TCGA-CW-5588	2.06684
TCGA-MM-A564	8.33538
TCGA-BP-4332	7.39179
TCGA-A3-3323	0.720807
TCGA-BP-4341	6.63116
TCGA-BP-5008	-1.48175
TCGA-CZ-5468	4.9865
TCGA-BP-4782	-2.79595
TCGA-EU-5906	1.47759
TCGA-A3-3370	-12.095
TCGA-B4-5832	6.52759
TCGA-B2-5636	18.2667
TCGA-B0-4697	-13.8947
TCGA-B4-5836	-2.45009
TCGA-BP-4994	20.9015
TCGA-CJ-4868	-5.4671
TCGA-BP-4797	-0.115487
TCGA-B4-5834	6.34775
TCGA-BP-4761	0.123803
TCGA-B0-5117	18.4968
TCGA-B0-4698	-15.4124
TCGA-B8-5550	4.72208
TCGA-BP-4774	3.84608
TCGA-B0-4822	4.26239
TCGA-BP-5000	1.21391
TCGA-GK-A6C7	1.80519
TCGA-CZ-5457	0.4289
TCGA-BP-4995	14.5452
TCGA-BP-4338	2.59376
TCGA-BP-4971	0.0931589
TCGA-G6-A8L8	5.56205
TCGA-A3-3319	0.971428
TCGA-B0-5094	5.90953
TCGA-A3-3372	-0.856308
TCGA-B0-5690	7.0243
TCGA-BP-4335	0.0223583
TCGA-A3-3316	7.14483
TCGA-BP-4804	-8.97679
TCGA-DV-5566	3.68524
TCGA-B2-3924	-10.2089
TCGA-AK-3429	-18.0577
TCGA-B0-4841	7.58417
TCGA-BP-4981	3.11351
TCGA-A3-3322	6.06079
TCGA-A3-3385	7.12401
TCGA-BP-4343	-3.57993
TCGA-DV-5569	-0.588449
TCGA-B8-A8YJ	2.2193
TCGA-A3-3317	1.32243
TCGA-B0-5402	4.14135
TCGA-CJ-4920	5.60288
TCGA-CJ-4637	-42.817
TCGA-B0-4847	-8.53
TCGA-CJ-4890	-15.2362
TCGA-B0-5710	4.37882
TCGA-B0-5703	3.9484
TCGA-B8-A54G	-40.8081
TCGA-AK-3425	-4.53646
TCGA-B0-4842	-2.9766
TCGA-CW-5591	17.9122
TCGA-B0-4821	3.80703
TCGA-B0-5119	-0.239532
TCGA-BP-5178	2.54747
TCGA-AS-3777	13.5041
TCGA-DV-A4W0	13.4044
TCGA-B0-5080	3.70191
TCGA-CZ-4857	2.8876
TCGA-CJ-4908	4.17285
TCGA-A3-3349	4.63453
TCGA-CJ-6033	4.3495
TCGA-A3-3306	0.331952
TCGA-B8-5158	-0.922592
TCGA-A3-3324	-0.740547
TCGA-CZ-4854	4.19385
TCGA-CJ-4912	7.04085
TCGA-B0-4707	6.87743
TCGA-CZ-4862	-28.2352
TCGA-A3-A8OX	1.77204
TCGA-BP-4982	-0.596722
TCGA-BP-4344	4.90999
TCGA-CZ-5469	8.01908
TCGA-CZ-5454	-2.27812
TCGA-CZ-5985	-8.57743
TCGA-BP-5192	6.50821
TCGA-CW-6090	-0.391
TCGA-B0-4849	-0.375168
TCGA-B0-5705	-7.50265
TCGA-CW-5587	-26.0854
TCGA-BP-5174	2.97766
TCGA-BP-5176	4.37493
TCGA-CZ-5453	8.68879
TCGA-BP-4160	-16.0159
TCGA-CJ-5680	6.22509
TCGA-B8-A54F	4.42167
TCGA-B0-4693	-3.32702
TCGA-BP-4342	6.75027
TCGA-B0-5083	15.7867
TCGA-BP-4983	-20.6771
TCGA-A3-3308	7.38785
TCGA-BP-4987	0.887392
TCGA-B8-5551	-32.2031
TCGA-B0-5700	3.1603
TCGA-B8-5159	-3.80797
TCGA-B0-4945	2.37666
TCGA-BP-5010	6.875
TCGA-BP-4345	3.90072
TCGA-BP-4985	6.18812
TCGA-CJ-5686	-5.04172
TCGA-MW-A4EC	4.35863
TCGA-B0-4714	-10.2328
TCGA-BP-4162	-13.7486
TCGA-BP-4163	-1.72535
TCGA-B0-4713	1.55705
TCGA-BP-4992	-0.0293783
TCGA-A3-3373	3.73131
TCGA-B0-5108	-3.29415
TCGA-BP-4986	1.04957
TCGA-CW-6087	-61.6804
TCGA-BP-4349	5.69719
TCGA-BP-5187	2.80643
TCGA-CJ-4635	-3.83518
TCGA-B0-5692	-23.558
TCGA-DV-A4VX	2.68448
TCGA-B0-5110	1.38351
TCGA-B0-4815	-18.2641
TCGA-BP-4765	5.78968
TCGA-A3-A6NN	1.98431
TCGA-BP-4784	18.8181
TCGA-BP-4353	-1.2118
TCGA-B0-5092	-22.0449
TCGA-BP-4789	9.70255
TCGA-CZ-4863	-25.4397
TCGA-B0-5121	5.13508
TCGA-CJ-4904	-0.786997
TCGA-BP-5183	-8.16454
TCGA-B0-4696	17.6351
TCGA-B0-4690	-8.72385
TCGA-CJ-4876	-4.26935
TCGA-CZ-4865	-4.83997
TCGA-BP-4798	-27.8642
TCGA-A3-A8OW	0.570482
TCGA-6D-AA2E	14.1858
TCGA-CZ-5463	-2.72862
TCGA-CJ-6031	-1.91389
TCGA-B0-4838	-16.4071
TCGA-B8-5553	-8.7276
TCGA-BP-5201	-8.39657
TCGA-BP-4347	1.50071
TCGA-B0-4810	-11.1088
TCGA-BP-5175	4.37664
TCGA-CW-5590	0.678592
TCGA-A3-3329	-2.66096
TCGA-A3-3376	2.67662
TCGA-A3-A8OV	1.16404
TCGA-B0-4846	-13.295
TCGA-BP-4166	6.61351
TCGA-B0-4824	-13.0952
TCGA-AK-3428	3.85907
TCGA-CJ-4901	-11.5248
TCGA-B0-4843	8.83965
TCGA-CJ-6028	-11.8543
TCGA-DV-A4VZ	16.2392
TCGA-CJ-4899	4.19736
TCGA-BP-4803	9.07558
TCGA-AK-3460	4.01374
TCGA-B8-4146	-9.88986
TCGA-B0-4833	-2.71982
TCGA-B8-5552	-1.84192
TCGA-BP-4170	-3.97477
TCGA-B4-5844	8.32246
TCGA-B0-4710	2.31468
TCGA-CJ-4892	-10.4234
TCGA-CJ-5679	8.50029
TCGA-CJ-4871	4.37985
TCGA-BP-4964	2.71152
TCGA-B2-4099	-8.44182
TCGA-AK-3436	8.5489
TCGA-B0-4834	26.019
TCGA-CZ-5461	1.0674
TCGA-AK-3445	-1.56995
TCGA-B0-4823	-0.619185
TCGA-DV-5574	-3.50734
TCGA-CJ-4886	-4.62246
TCGA-AK-3465	23.5001
TCGA-BP-4354	-20.2633
TCGA-B8-5162	-16.3896
TCGA-CJ-4869	-20.6892
TCGA-A3-3311	-2.17888
TCGA-BP-5170	3.70901
TCGA-B8-4143	-14.4331
TCGA-BP-4346	-33.0896
TCGA-B0-4827	1.16779
TCGA-CJ-4887	-11.5796
TCGA-BP-4807	4.31682
TCGA-CZ-5464	-7.00036
TCGA-A3-3387	-3.10311
TCGA-B0-4816	-2.99333
TCGA-CW-6093	7.78068
TCGA-B0-4837	9.68289
TCGA-CJ-5683	5.1614
TCGA-BP-4962	-2.56091
TCGA-CJ-4643	-0.513968
TCGA-BP-4965	1.53117
TCGA-CZ-5982	7.51318
TCGA-BP-4176	-2.97046
TCGA-CJ-4642	5.36191
TCGA-B8-5546	19.9033
TCGA-BP-4159	6.60387
TCGA-AK-3426	-17.6443
TCGA-CJ-4639	-9.84873
TCGA-B0-5701	0.14722
TCGA-B0-5693	7.52735
TCGA-G6-A8L6	1.73037
TCGA-BP-5184	2.51856
TCGA-B8-4622	1.80297
TCGA-A3-3357	-2.3369
TCGA-B0-4694	-12.8919
TCGA-BP-4758	-5.32645
TCGA-A3-3367	3.33359
TCGA-BP-4165	0.536727
TCGA-EU-5907	1.78422
TCGA-A3-3378	-11.1337
TCGA-BP-4762	0.757998
TCGA-A3-3343	-3.50276
TCGA-CZ-4856	-2.83629
TCGA-BP-4763	4.6463
TCGA-BP-4325	-8.00173
TCGA-AK-3450	3.15407
TCGA-T7-A92I	15.0969
TCGA-B4-5378	20.3945
TCGA-B0-4699	4.77115
TCGA-B0-5696	4.55356
TCGA-B0-5113	-5.09707
TCGA-B0-5706	-4.35783
TCGA-BP-4963	-0.301848
TCGA-CZ-4866	5.88446
TCGA-B0-5081	-10.9731
TCGA-BP-5009	2.17117
TCGA-CZ-5984	-2.97956
TCGA-A3-A8CQ	5.15438
TCGA-CZ-4858	-9.62122
TCGA-BP-4161	-10.968
TCGA-B8-A54I	0.112891
TCGA-BP-5001	2.65178
TCGA-BP-5186	1.42478
TCGA-BP-4756	8.64175
TCGA-MM-A84U	3.40368
TCGA-AK-3458	0.98842
TCGA-B0-4811	6.01278
TCGA-B0-5694	6.28989
TCGA-BP-5173	-5.90908
TCGA-CJ-4872	1.35734
TCGA-DV-5575	-2.92817
TCGA-CJ-4641	-21.0399
TCGA-BP-4790	-6.93102
TCGA-B0-5116	9.35043
TCGA-CJ-4895	-2.32948
TCGA-BP-5007	0.639592
TCGA-B0-4814	4.4907
TCGA-CZ-5451	-0.0355347
TCGA-B8-4621	9.75735
TCGA-A3-3346	-3.46086
TCGA-B8-5163	-14.559
TCGA-CJ-4918	4.82702
TCGA-BP-4766	6.42532
TCGA-B4-5835	5.41065
TCGA-CZ-5467	6.92817
TCGA-BP-4340	2.3976
TCGA-CW-5584	2.9537
TCGA-B8-A54J	-1.97275
TCGA-CZ-5455	-22.5473
TCGA-AS-3778	4.5437
TCGA-BP-4352	8.46233
TCGA-B0-4700	-14.4724
TCGA-B0-5713	-1.36021
TCGA-B0-5115	-0.401028
TCGA-B2-4098	6.3349
TCGA-A3-3374	13.7508
TCGA-BP-4975	5.90774
TCGA-BP-5004	3.65113
TCGA-BP-4959	1.37228
TCGA-CJ-4900	-4.90835
TCGA-CJ-4884	-2.56821
TCGA-BP-4775	1.08875
TCGA-A3-3352	-0.792839
TCGA-AK-3434	2.25484
TCGA-BP-5185	6.26906
TCGA-AK-3451	1.81808
TCGA-CZ-5987	0.698894
TCGA-BP-5182	-4.94675
TCGA-B0-5085	4.91906
TCGA-B4-5377	-3.87032
TCGA-CJ-4873	-3.92528
TCGA-A3-3351	-20.8865
TCGA-AK-3447	19.1742
TCGA-A3-3359	-9.22588
TCGA-B8-4154	-3.8787
TCGA-B2-5641	-16.7988
TCGA-BP-4961	9.00431
TCGA-B0-5712	2.56956
TCGA-BP-5006	3.33002
TCGA-AK-3427	19.7343
TCGA-AK-3443	29.6014
TCGA-BP-4169	-2.40257
TCGA-AK-3455	-21.5592

## Sheet: S table 4
Supplementary Table 4 Gene signature A and B
gene	TCGA-BP-4164	TCGA-B8-4619	TCGA-DV-5567	TCGA-B0-5120	TCGA-B0-5697	TCGA-BP-4174	TCGA-CZ-4853	TCGA-B8-4151	TCGA-B0-4828	TCGA-B4-5843	TCGA-B0-5075	TCGA-MM-A563	TCGA-BP-5191	TCGA-B2-A4SR	TCGA-A3-3347	TCGA-BP-4777	TCGA-B0-5107	TCGA-B0-4712	TCGA-A3-A6NJ	TCGA-CJ-4889	TCGA-CJ-4893	TCGA-CW-5583	TCGA-CJ-5684	TCGA-BP-4787	TCGA-B2-3923	TCGA-BP-4351	TCGA-CZ-5465	TCGA-A3-A6NL	TCGA-B0-5400	TCGA-CZ-5452	TCGA-B0-5104	TCGA-CW-5581	TCGA-B8-5165	TCGA-CZ-5989	TCGA-BP-4970	TCGA-BP-4969	TCGA-B0-5691	TCGA-BP-4768	TCGA-B0-5088	TCGA-BP-4993	TCGA-CJ-4902	TCGA-CJ-4897	TCGA-B2-5633	TCGA-CJ-4640	TCGA-CJ-6032	TCGA-BP-4355	TCGA-CJ-4870	TCGA-BP-4998	TCGA-BP-4770
PSMB9|A	76.9509	17.9746	18.3671	26.957	116.501	121.657	59.5639	77.3462	60.8693	36.3539	76.9823	90.6957	35.0656	60.3638	70.449	87.8373	131.863	151.09	205.136	101.116	119.967	61.7616	90.2616	60.9496	6.39053	45.8708	45.7629	97.2643	70.3979	204.021	45.2257	83.2037	33.1166	27.1041	125.228	57.9836	58.9006	30.5036	45.5102	60.0088	52.4035	63.0501	18.4503	192.266	61.9642	41.662	33.6012	87.1009	19.3404
GZMA|A	28.7168	3.09737	4.83508	25.0589	122.031	55.999	24.0526	14.8595	32.7079	14.9354	43.564	87.0529	64.259	49.6962	66.8106	155.92	68.9195	80.343	153.545	77.4731	96.5912	29.2904	124.087	31.6332	9.13812	33.1223	15.3585	65.0588	61.2581	216.063	17.1912	38.105	35.0596	116.334	95.1296	10.1613	34.7282	17.5167	49.5249	71.5634	68.9407	33.8488	35.3879	175.646	39.8979	12.471	16.4108	69.1154	42.2686
CD8B|A	3.54551	0.45877	0.865749	2.27218	26.3409	9.31336	1.02542	2.90476	4.41979	1.39591	12.8767	12.2165	4.0213	8.21391	9.15522	32.3362	22.1749	7.89988	38.432	14.5774	30.4723	4.9779	15.0717	5.87196	0.238751	4.2674	1.7774	5.46564	9.30165	49.2551	1.72716	4.62675	3.36302	7.72166	17.3204	1.26006	6.73671	5.14915	5.19475	11.6117	8.30541	5.74503	5.19744	31.3139	9.84741	1.11978	0.618425	10.9535	9.25224
CD8A|A	15.7846	1.80411	2.33138	7.17687	73.4452	30.3113	4.17959	4.851	12.8201	4.48447	33.6003	30.2624	11.1754	20.9531	23.1421	97.2289	67.3509	20.1716	99.5335	34.8111	73.3964	12.1087	47.2909	16.9401	0.650778	13.1333	4.41745	15.2101	19.5462	141.051	6.48618	16.6867	12.3384	67.6938	43.387	2.45225	17.359	14.4569	12.4636	33.3713	21.6925	14.4584	10.9987	74.6	30.481	4.18873	1.84559	34.8193	18.362
CST7|A	24.9631	3.72184	8.98597	19.5348	143.775	39.8969	18.0568	15.232	28.0106	10.8968	50	78.858	43.5738	36.2336	38.6458	106.987	82.6758	59.3641	186.018	71.1539	96.33	33.2982	74.3588	27.78	3.5308	32.1523	7.12488	48.3973	53.1735	172.104	16.3609	30.3124	22.2797	25.711	73.3062	6.83383	37.8492	16.1144	40.4779	76.0947	55.0435	31.0527	13.2565	112.691	33.3339	12.4809	14.9868	58.7368	47.5743
NKG7|A	29.9042	4.39877	17.2594	36.6554	187.765	86.7548	33.0366	27.8097	50.7576	23.1416	70.6819	145.34	71.0864	54.9005	65.4019	214.222	224.128	119.328	306.535	97.6501	230.771	71.7196	184.628	47.2409	3.66599	77.0013	17.7535	94.6506	97.8525	315.776	17.0112	44.7355	37.9748	14.4006	122.986	14.592	51.1828	20.5755	56.9964	130.78	94.0342	46.2931	22.006	220.46	60.3975	18.4035	33.6801	89.2143	40.3185
CD27|A	10.0953	1.53066	0.77663	5.37519	53.5421	17.341	7.93987	4.01867	9.95762	1.89393	25.8589	39.0452	21.4721	16.7243	22.9683	53.3161	54.5309	17.9733	46.9778	72.2331	27.6206	6.54034	29.668	10.7574	0.902071	11.2829	1.88945	11.1079	6.67722	94.8971	2.39201	10.3216	8.17902	3.62216	25.2904	2.44969	14.3756	8.12076	11.4208	18.1723	19.4215	10.8288	7.40207	34.1102	10.0931	3.06899	1.8209	21.3712	6.72403
CCL5|A	52.7313	10.5304	17.0387	86.9462	227.025	113.481	58.0602	29.9805	76.1289	34.1459	82.3999	259.662	239.043	115.772	119.621	307.442	368.149	141.261	289.771	178.234	240.108	48.9059	223.136	72.4632	5.73058	60.788	29.9989	90.2599	274.471	531.676	34.9298	82.3141	82.096	59.1117	180.534	23.6667	71.4103	56.7413	102.234	222.794	144.553	74.1835	44.8747	227.16	110.428	40.5724	28.4166	147.324	117.376
CD3D|A	12.6774	1.75334	2.5436	17.2763	75.8433	30.7281	20.6481	7.18371	19.1102	3.83271	32.806	77.0684	49.0418	31.7845	35.0692	110.837	56.9355	49.7884	75.4146	48.8336	54.703	12.439	52.3398	16.5065	1.20651	16.4997	7.09579	27.3346	24.8845	132.618	6.43588	28.1403	15.3498	27.1547	46.2268	4.05266	26.7146	10.1503	28.7767	26.1536	36.2373	16.0637	20.2994	72.859	21.0756	7.17879	9.13712	37.0151	16.2316
CTSW|A	9.51288	1.53978	4.15744	15.5935	55.0548	19.2022	10.7617	9.88886	16.9091	4.89946	16.1695	50.1438	16.0453	16.5014	9.73946	62.4222	25.0661	40.4413	62.7754	24.0975	29.6663	18.7101	59.266	11.1831	1.10979	17.969	7.64969	23.9278	30.1503	103.803	3.54503	12.3231	2.97859	7.69775	25.4285	5.98783	23.583	8.69359	19.3479	49.3462	34.0698	14.5291	5.63196	64.7172	19.3259	8.20351	6.88878	37.9765	15.4955
SIT1|A	4.08639	0.490988	0.434319	4.53552	21.8535	10.8251	7.81919	2.37223	7.1265	0.928796	8.60019	20.0875	10.5912	8.24132	10.9116	26.9441	20.2212	16.3494	22.2611	26.598	12.8878	3.98948	18.6893	6.32221	0.382519	4.20038	2.95996	8.19308	7.12998	43.5778	2.62827	9.42365	4.86818	2.9157	12.5693	1.11925	9.6864	3.48954	8.72458	9.19472	11.5288	5.3886	6.20415	19.2414	7.34312	2.22512	3.75113	10.2574	5.00122
GZMK|A	17.9711	1.53029	0.734193	6.28272	72.0592	33.4836	7.00028	5.45378	14.5229	2.6168	26.1812	46.6267	14.6401	26.7746	40.3083	87.2282	59.1956	30.8426	89.1714	63.6917	63.9475	8.77445	61.4494	16.031	2.14989	14.349	2.8064	21.1623	14.1012	150.31	5.12647	19.1917	21.5488	65.1591	52.3621	3.25605	20.7198	12.2	14.6143	39.9392	26.7215	14.1038	20.5471	77.8841	27.713	6.45282	2.70331	40.2402	19.7554
LAG3|A	5.60052	0.29315	0.377187	3.51948	28.3403	7.22084	2.65817	3.25508	3.32234	0.336091	10.4436	9.59921	4.09117	2.70632	8.7782	20.407	31.4752	14.0477	32.1949	9.87077	21.8776	4.61958	11.3144	5.03604	0.187956	4.04683	0.938826	4.8016	4.13313	32.2701	1.55513	2.83971	1.56585	2.78537	11.7691	2.03446	5.04732	2.53461	3.73105	8.24559	5.96195	2.87116	1.38148	21.9343	6.73311	1.53261	0.514373	8.38062	5.45133
EOMES|A	3.38359	0.178211	0.457164	2.05779	16.2678	5.68469	1.89517	0.740493	2.09472	1.04882	5.84959	4.14016	2.70697	5.10392	8.22162	14.9122	11.1082	3.53531	16.4919	9.5372	11.0523	4.01715	10.2316	2.90262	0.775072	3.22388	0.644617	5.01179	1.81028	21.0981	0.985418	3.19931	3.57322	22.4782	7.31002	0.585753	4.51648	2.48711	2.74449	5.35429	5.73254	3.03302	4.65757	11.9017	4.9215	1.25323	0.544612	7.85028	1.29662
TRAC|A	20.1489	7.38694	4.24642	24.7209	136.149	40.534	33.438	9.91734	33.5193	8.24598	56.2454	103.254	79.5383	41.0526	61.7509	160.889	116.054	69.7107	103.193	115.188	78.7964	20.161	81.1545	30.9702	12.6725	22.5106	14.3355	40.9895	48.9529	249.611	16.6705	56.4215	29.7862	49.2292	88.1628	9.5829	45.4688	19.8076	55.6556	43.6419	62.1899	31.7534	22.083	112.546	39.542	15.2107	15.0163	66.0701	36.7738
CD3E|A	11.5891	2.82071	2.39129	19.6929	63.2259	21.085	20.1742	7.01759	25.398	6.21168	27.4918	56.4015	47.8324	27.6626	35.6391	83.9843	50.9861	28.8913	67.4833	55.9225	51.5035	12.1496	49.8073	17.3869	0.942619	18.2514	7.71018	22.3223	31.6786	149.154	9.44686	28.1638	20.7966	27.7261	46.8373	4.16576	27.2917	13.1885	31.6416	31.0202	39.9018	15.6688	12.2699	61.6593	19.6493	8.66386	9.41459	44.2395	17.4937
TNFRSF9|A	3.98818	0.0771845	0.18207	0.413714	15.6754	3.22484	1.45563	0.616564	1.22798	0.302834	5.06183	6.16752	1.63721	3.5196	4.952	11.2204	13.0821	6.25592	12.7908	4.8472	7.63512	1.50158	4.90886	2.7293	0.0577428	1.87088	0.404621	2.13762	5.08708	17.9902	0.49641	2.46904	1.19423	14.3618	4.89363	0.130939	2.51445	1.73546	1.35213	2.22052	3.32194	1.39138	1.95004	6.11721	4.40267	0.377939	0.115869	2.78649	4.05047
PRF1|A	11.8366	3.32648	12.3274	15.9663	64.8617	16.3794	17.9279	13.2676	24.7273	15.5915	18.415	32.404	14.4436	41.7014	21.8618	54.9311	23.3171	22.6251	98.025	42.33	74.5021	54.9258	50.215	17.2118	2.68631	30.9554	8.12774	61.6277	20.1221	70.2528	11.268	27.2486	23.8695	11.299	57.0462	9.06451	23.88	6.2796	26.8871	69.4836	47.0022	21.1437	17.0307	44.2602	23.8417	9.30187	20.7605	43.0962	13.4871
PDCD1|A	3.40678	0.327465	0.245368	1.39716	14.1491	3.26744	1.04946	1.34019	2.57978	0.129561	4.91899	12.1341	5.77569	7.46887	9.26507	16.4844	21.6762	6.55077	22.381	6.69641	6.11986	1.42717	7.10713	1.99743	0.184975	3.10357	0.823994	5.7184	3.99059	32.5015	0.906492	2.47326	2.24096	0.219629	7.98067	0.833287	3.78852	2.34976	4.46425	6.80058	5.0088	2.1243	2.23682	12.4594	4.43791	1.469	0.694006	6.20577	1.11052
TOX|A	3.81494	0.325297	0.781291	2.69805	15.6689	4.24679	1.75162	0.670588	2.06453	0.845345	4.64661	7.45791	1.14115	6.63494	7.04155	12.6155	6.90789	4.02275	11.835	9.47551	13.6425	3.18318	6.90034	2.94545	0.340077	2.33314	1.5792	3.44166	1.43289	21.9	0.723666	4.56683	5.74553	25.9253	8.10309	0.526762	8.92779	2.0177	2.13167	4.18643	5.6479	2.42504	2.93528	12.3374	5.97935	1.31864	0.443938	6.56826	18.2621
LCK|A	5.83636	1.86593	1.63979	9.3965	24.2221	12.3389	11.7555	2.58323	10.1301	3.26062	10.5966	28.5031	13.3291	14.7389	18.256	31.558	15.3465	16.8525	32.7543	27.3017	21.6422	7.97873	20.0329	9.3848	1.39962	6.29478	4.40879	18.33	9.33841	50.4591	5.33747	15.4005	8.34085	4.86683	22.8178	2.59649	13.296	6.10205	15.1198	11.1215	20.1863	7.15923	12.0859	25.2034	9.29795	4.97047	4.67638	23.1316	4.57015
CCR5|A	6.46079	1.17551	1.55386	12.7938	39.1446	20.3757	9.67625	3.13767	8.89539	4.494	23.4656	16.9992	13.9623	14.1468	27.4268	33.3017	25.0005	14.9848	40.9344	24.4894	26.1831	8.01479	27.4924	13.0427	1.16432	4.41154	6.64132	17.2681	8.40269	43.8027	7.348	13.6516	13.0447	40.9462	30.679	1.64613	13.3827	10.1687	9.01925	13.5658	17.242	7.41311	16.1097	32.4498	17.2798	3.20262	2.45434	26.9722	4.73356
SLAMF6|A	4.10375	1.43844	1.0914	6.77829	14.6711	6.98977	4.1515	2.70545	6.73984	4.08942	8.55022	16.0975	9.12737	11.2011	18.8557	23.7444	9.69671	7.98489	18.224	28.9418	15.1506	4.58138	12.498	7.50647	0.565384	7.781	2.43789	8.85996	7.00991	31.5462	2.93101	7.57686	8.55627	24.3476	15.1084	1.72325	10.5141	3.75589	8.25341	9.89124	14.9587	5.28355	7.75406	15.8274	6.04079	3.59664	2.28976	13.827	5.27757
DUSP2|A	9.12193	4.15222	1.28275	10.6149	24.7172	8.57425	3.72764	3.45428	4.92488	2.33914	14.6577	23.6077	9.86612	8.63238	9.53561	34.0954	27.2438	10.1067	58.9628	21.7604	40.247	4.47858	7.98969	13.2573	3.40882	16.9196	5.97542	12.2387	15.6326	48.6238	4.26511	6.05417	7.45526	1.80239	16.2146	1.09057	9.31439	6.58031	18.2317	13.8116	10.5455	5.09582	5.133	18.8204	9.21931	5.69171	4.041	21.5762	54.284
CORO1A|A	19.1514	3.46937	6.85079	29.952	82.3955	37.3088	29.7733	21.9213	34.4461	12.2439	37.8294	80.5463	49.237	42.3636	80.1017	82.7669	76.7742	61.2006	97.4441	92.0044	57.1586	22.9173	54.2529	44.667	3.03363	23.8873	16.8778	67.1482	45.4983	135.428	24.0455	30.2208	25.4735	2.46239	68.9648	8.23272	43.2975	18.7105	43.2438	36.6261	45.8373	20.6656	21.085	78.184	27.3553	12.4268	23.1383	65.7971	21.262
SH2D1A|A	5.01455	0.448765	0.6822	2.68405	7.72565	5.63867	3.0231	1.77313	4.38092	1.28561	4.52467	11.7822	6.34601	7.78369	9.31364	21.4321	7.6878	6.36834	10.4976	9.90799	13.4184	3.41551	6.48946	4.08196	0.819092	2.82013	1.2268	4.779	3.53843	23.7544	2.22137	4.53214	4.58992	29.6265	8.48252	0.902284	6.13434	2.14778	3.79473	3.48611	7.45152	3.52493	4.7334	11.3468	3.90328	1.6	1.53984	8.15083	4.77269
CD3G|A	2.8935	0.520162	0.465761	3.35589	11.8603	5.46575	4.16415	1.28019	3.73575	1.44586	5.53248	8.3108	2.35859	6.20081	8.24026	17.8812	5.79794	4.33211	10.8002	12.0494	10.141	2.93826	7.10908	3.53406	0.612768	3.17855	1.70065	4.43968	2.72165	18.2856	2.08817	6.16862	5.42643	24.2476	10.5755	0.477229	6.75325	2.19482	4.00587	4.8956	5.31125	3.41301	5.59951	9.91215	4.70237	1.19443	1.10641	10.3066	1.73009
SPN|A	4.41893	0.634374	1.86597	6.58289	26.1463	6.75694	6.62107	2.57568	5.27361	3.67316	15.2295	13.4277	5.93773	10.4073	10.867	15.5879	11.5831	3.90824	18.6855	14.3439	13.5283	8.30512	12.5532	4.9298	0.978848	4.99445	3.74774	14.625	4.0787	23.6263	4.74538	9.17102	6.8129	9.81172	16.1332	1.35692	11.8405	5.99913	6.39219	8.39364	9.51144	4.08523	7.64352	9.66708	8.68751	1.96547	3.56319	15.4364	1.36383
PSMB10|A	47.2341	12.7899	28.9259	32.4203	109.621	93.1917	49.1255	38.6996	34.6915	21.026	54.8478	62.0958	58.2442	48.4325	74.13	69.9705	101.619	164.142	113.002	56.4511	71.4206	42.9473	71.4742	71.4815	22.3811	33.2765	25.6949	77.2604	127.827	141.446	27.3229	69.7551	33.2617	0.58465	68.8238	39.4989	40.9804	25.9667	46.4623	53.7366	54.9362	50.2412	26.3815	131.734	32.6037	45.3869	34.4415	55.6241	19.7351
CCL4|A	10.7996	1.52304	2.43924	105.121	52.0223	17.7485	6.93722	4.61659	8.53703	6.80685	42.34	22.6437	18.8764	18.7361	22.8408	62.8756	36.3913	30.4182	48.0907	23.0507	24.2462	12.8586	22.7642	32.6743	5.94607	12.6581	21.2463	14.2555	52.0215	71.5907	3.54595	8.40887	15.9194	23.7632	28.4368	3.39966	10.1698	18.6451	39.3307	19.267	26.9711	10.8291	12.0589	27.6592	24.4232	6.86472	9.20565	24.1281	7.88741
CXCR2P1|A	3.72359	0.0976139	0.11513	1.51399	9.46992	13.847	1.36363	0.679143	1.43711	0.765977	10.125	5.59242	4.0709	2.75809	1.80779	22.0965	4.49439	1.51227	7.34296	4.70675	18.8341	2.16056	2.05568	1.08767	0.619722	0.811887	0.914267	1.94402	0.297936	11.8754	0.244995	0.538371	1.73974	7.51257	3.87571	0.648584	2.09366	2.3714	1.66797	1.31405	3.61769	1.95977	2.33292	18.6316	6.64535	0.386446	0.355875	2.73693	0.162335
ITGAL|A	8.03823	2.01971	3.13461	13.3293	37.7109	19.1825	13.928	4.80559	15.598	7.21547	23.151	34.5949	17.7345	24.8291	33.2696	32.3858	31.1197	13.0737	51.6044	40.0247	36.2554	13.7124	22.3957	15.4352	1.90499	14.8294	6.82896	34.1264	13.9494	61.2221	8.63412	16.7735	17.2496	10.2228	31.3526	6.08943	23.5426	9.17773	20.2846	15.6968	24.3661	10.8725	14.4953	29.7796	17.0799	7.15812	7.62645	33.6572	7.48498
IRF1|A	26.1389	5.42498	10.3755	21.3223	66.207	34.3767	29.7816	26.5754	28.7968	12.6954	26.9436	41.676	15.0662	31.7262	52.6232	49.4038	53.0124	58.1586	187.201	45.4696	50.4699	33.8018	49.9164	19.9044	5.04808	14.7331	35.3772	49.6205	37.0703	68.876	37.5402	29.5253	21.702	18.4055	66.5296	13.5833	31.4415	13.9314	21.3811	40.1664	26.915	25.5661	17.3927	83.4689	51.1744	19.5438	14.2633	39.6193	13.2333
IL2RB|A	5.51638	1.70683	5.2116	14.2403	38.3046	13.2399	14.0594	3.95169	10.2333	7.13867	14.4926	18.5251	17.8546	17.7714	23.656	27.2424	23.419	15.9796	34.73	29.1796	27.7054	20.0207	28.0587	14.2328	2.33077	11.5752	6.08983	30.2015	27.0923	48.7226	6.21378	14.1291	12.7878	11.7885	20.0202	3.4761	14.1371	6.70858	19.0271	17.6531	28.4176	8.44499	11.6993	27.0452	11.9574	4.05107	6.26539	16.9953	7.73264
SECTM1|A	14.9942	1.60905	17.4985	11.4806	60.6836	17.981	13.3138	9.73835	8.11188	15.2162	12.38	46.7085	12.1432	13.7118	28.1401	17.4272	16.1379	28.7006	60.4533	19.7653	49.9322	31.8173	37.0654	25.9693	0.950999	5.41201	8.87048	26.8581	13.1435	40.2793	20.0758	13.0522	11.652	1.96005	39.237	8.58556	29.0517	3.54004	11.0191	22.5922	22.6523	16.7063	8.58098	47.6913	36.3987	7.56502	10.0159	20.6862	21.1174
CD74|A	2491.38	420.974	805.738	3686.74	8368.77	5573.67	4396.98	3141.41	2074.38	1905.39	5620.88	5399.48	6031.9	2865.14	5338.21	4984.88	5319.55	3404.36	9338.07	4610.88	6092.09	2525.02	6377.83	4352.56	768.557	2988.8	2080.43	5364.9	9877.5	8927.37	2227.99	2606.26	2105.37	1300.41	7146.1	2435.27	3971.86	1706.58	4119.33	3900.17	3661.78	3704.66	1640.12	10174	2876.06	1899.98	1785.28	5816.53	3902.64
GBP5|A	6.07657	0.860132	1.04751	4.83849	26.9175	15.096	7.61185	1.88653	4.77364	2.44696	6.80674	16.8939	12.0385	14.6641	23.9101	26.7954	15.114	12.4884	45.745	14.2401	23.38	11.0663	8.15751	6.60471	1.10575	3.65068	2.62153	18.1414	5.00826	36.3662	3.68062	7.81088	5.59443	23.1397	28.8035	1.92575	10.831	3.89275	5.57939	4.61895	14.2812	5.80334	9.46027	35.9143	8.02033	2.6383	1.47354	23.8472	9.97971
TAP1|A	104.569	38.3552	55.985	70.2871	192.853	177.306	75.4657	114.834	83.6679	74.351	112.237	100.902	34.2305	102.363	128.563	157.245	184.669	102.829	283.297	122.34	156.068	98.6802	122.329	78.3763	12.3012	61.2829	83.4188	123.643	111.4	267.126	101.417	138.816	70.3152	50.439	208.15	55.0249	110.971	70.3908	66.3197	109.263	88.059	86.9192	52.4009	293.754	131.898	57.2589	65.6856	142.569	41.37
RAC2|A	16.5643	5.29119	10.6983	27.5779	90.2712	37.2026	39.6721	17.4306	31.0481	14.3869	38.8867	80.3862	84.7758	43.0301	74.6491	81.3329	89.7143	57.7378	86.196	115.008	58.3223	32.3745	66.1866	43.4474	2.81659	33.8692	14.8654	59.7546	41.2884	121.234	18.3156	35.9344	32.3363	14.3641	76.6719	8.30774	55.2564	21.5637	45.6416	44.3965	63.9977	25.4307	31.2196	77.3524	25.5789	15.4014	34.6212	65.3054	54.5081
GBP2|A	58.7404	17.908	46.2836	36.8147	103.724	84.1423	41.5009	21.7086	32.4846	51.5183	68.8971	74.4347	53.9461	55.0101	121.383	81.6998	58.0493	112.152	172.3	71.8843	129.876	84.1723	79.9433	69.0605	8.21717	32.5093	45.6657	106.824	107.631	119.606	24.1037	74.746	57.3984	79.3924	119.032	14.7111	84.87	36.0732	55.8282	80.4872	80.5764	58.0692	48.9883	134.819	87.915	56.3359	38.4214	99.8585	47.4418
GBP1P1|A	6.52036	0.779106	1.61729	4.35968	9.46879	12.8128	7.89443	3.05159	5.87082	3.95932	3.93462	9.22619	3.64756	10.2295	11.3507	9.45298	7.32798	8.83184	21.38	7.41241	15.1643	8.34999	7.41615	3.33077	0.633478	3.80165	6.37509	8.92183	3.05173	6.9882	2.29763	7.70024	6.02224	15.2002	15.9928	2.84901	8.15557	2.68473	3.02803	7.03718	3.52395	3.37806	4.80203	12.8474	4.12372	6.27707	2.005	12.0123	1.05574
BATF2|A	7.03093	2.82071	6.48485	10.307	19.905	9.32812	13.7415	9.07638	11.0364	7.1025	9.22143	14.1534	6.12576	13.7953	13.1147	13.0156	9.6166	14.0074	87.7027	14.4817	16.3266	19.9959	17.0969	8.04878	1.29938	4.02184	8.97119	19.0074	7.39112	14.1958	6.09127	15.1622	8.83351	6.36692	24.0793	3.16986	16.2707	8.71831	6.90812	8.87889	10.168	7.99232	5.29918	32.1755	18.0238	7.85834	4.67966	11.9336	3.03203
PSME2|A	65.7818	25.1694	44.6657	58.8864	118.966	81.0591	77.9066	89.359	72.0117	48.3439	48.2564	120.974	74.2956	68.1224	75.5955	106.685	127.351	205.946	146.311	72.6088	83.6769	50.473	88.2411	63.3775	47.5476	89.9289	64.5729	84.3286	95.9881	125.171	59.2766	79.3929	55.4804	50.9619	78.0893	64.1343	75.3576	26.5953	62.6251	78.1081	85.9194	55.134	38.3289	155.753	81.9143	72.7396	56.2446	97.412	88.6556
PTPN6|A	21.2456	9.95066	24.8302	29.9724	58.1375	28.5073	26.098	19.6708	24.2888	20.3683	46.0444	43.0278	29.5256	30.0752	53.5173	43.2221	46.9774	33.8951	41.5125	58.2017	30.9231	27.1159	32.3165	33.6089	7.04009	28.202	21.4315	42.8795	31.0505	62.8076	19.8021	24.083	19.0206	6.5966	40.862	10.8538	35.0378	27.1791	38.5574	24.5919	36.5562	21.7721	17.8689	44.9725	22.2224	17.3593	18.871	45.8027	11.636
HCST|A	10.09	2.72361	7.05149	20.0003	42.8459	22.7357	13.7529	11.914	20.822	4.24465	17.4438	46.8718	46.6189	20.8511	28.6826	43.7939	50.7612	63.7068	50.8618	36.8873	50.6665	12.3508	28.4548	25.7407	2.05934	22.5426	9.19354	31.2552	48.3571	115.786	12.3795	16.2672	14.91	0.757415	33.3395	4.56409	25.3238	8.72147	26.8419	30.6355	27.4588	10.6507	8.93142	61.6991	15.6743	11.5438	21.3693	23.8847	48.3877
SASH3|A	11.2513	2.52349	6.27151	27.2988	52.4441	31.6797	20.2071	10.497	18.7899	13.7653	44.1957	47.3348	23.6962	26.0699	63.9499	56.8557	41.2482	27.5332	54.5499	68.8467	27.3256	19.213	35.1692	33.9181	3.91763	15.6987	14.0603	40.1322	25.4618	80.0972	18.5483	21.5527	19.2045	17.4118	48.5269	4.25546	29.0682	15.792	28.8457	23.7559	32.2969	15.673	25.2329	48.9869	21.0646	9.70861	12.447	47.7972	12.3901
CALHM6|A	18.4501	1.60293	11.6813	10.1281	81.7711	47.5604	22.2114	21.6718	15.6463	8.88886	21.6634	53.7373	34.6996	18.6049	29.9928	48.2031	144.739	105.776	52.5298	34.1361	66.2365	2.66986	14.0916	42.2517	2.23902	47.4607	10.0693	39.1609	12.3742	92.4822	0.481488	10.2476	11.1816	62.9301	80.3158	2.48785	29.5634	8.6379	9.81394	10.4855	25.6566	20.8597	37.9267	131.683	16.2462	7.07782	8.51348	34.4998	21.7417
WAS|A	9.85714	2.77062	4.5507	18.5604	36.8851	18.7669	14.12	12.0048	14.5958	10.813	27.3168	44.9221	22.0984	16.6501	49.8182	29.04	38.556	20.6668	43.462	38.0072	24.1906	13.3885	22.6474	25.9949	1.63799	21.8005	8.26271	37.9349	25.5455	63.7417	18.4147	13.266	14.4502	3.21751	45.1877	7.67407	26.7849	9.44123	27.9223	21.6342	28.3083	12.4772	12.2144	41.1184	13.4768	14.6249	10.9372	38.7571	22.7347
PSMB8|A	237.122	98.474	132.478	174.296	350.654	364.234	181.65	303.434	205.173	155.378	220.133	185.134	90.599	165.836	212.324	246.057	440.092	308.055	387.112	193.474	340.733	174.777	258.038	185.071	53.3173	128.135	195.823	257.651	290.036	422.002	152.236	249.893	141.076	99.1392	297.745	119.463	176.853	124.947	148.711	192.681	178.794	186.98	102.491	396.792	199.816	121.537	190.731	252.243	56.4451
ETV7|A	22.5919	0.806192	1.89362	13.9672	20.7919	14.2647	20.1283	5.56925	19.1844	7.29724	14.8488	12.78	7.74554	10.912	12.9065	9.31556	43.9082	26.6972	28.3106	7.16363	14.5572	8.15272	25.5101	6.52959	0.431728	6.08985	19.1638	6.50126	11.4459	39.4343	6.21554	8.80954	3.72902	19.4597	25.6	3.25909	8.45484	9.13215	7.65509	11.5082	10.3816	8.93438	13.3295	22.6139	6.81554	3.281	2.00849	28.2719	1.12202
BTN3A1|A	52.7893	21.0324	18.3698	41.2008	63.4478	96.049	41.2695	48.953	31.8485	31.1813	51.8126	37.6713	10.0556	53.8359	94.3459	37.7651	56.6452	18.9571	104.137	52.7709	75.7365	41.0493	35.4248	42.8995	7.54487	37.0643	33.4534	57.8959	24.7283	71.6149	33.1306	44.9424	33.4544	77.1315	91.5488	23.0955	38.0388	40.1538	24.2364	32.9468	41.0609	26.8221	45.8608	88.1669	38.0587	36.9498	20.2618	86.6275	9.30288
BTN3A2|A	70.6634	17.7238	19.9207	50.7346	83.6994	93.6264	44.4944	46.7857	43.3113	31.5722	66.8636	39.508	36.5481	65.721	89.2422	56.2148	117.232	30.3764	103.856	71.4787	91.8209	56.6018	75.6241	31.7013	6.80657	42.6021	40.2861	34.5491	61.9966	101.77	17.955	38.5165	45.8614	75.1519	104.184	21.0765	52.0355	38.5755	35.0385	8.0757	60.9958	44.7526	40.7988	131.118	56.1285	47.7716	33.1707	91.3998	16.8356
BTN3A3|A	17.1614	21.3178	8.71948	32.3948	44.2335	55.3148	20.5889	28.0634	19.3289	28.7059	37.7402	25.3318	8.15061	38.8267	45.0136	33.5545	50.9373	15.5828	51.3204	45.573	59.709	35.2538	32.1199	23.6557	5.99211	24.3924	21.7078	39.1032	21.912	52.9684	15.1463	32.5906	29.8633	61.2305	70.9131	14.9871	39.0925	19.7165	22.7626	31.344	36.4221	29.1716	26.9828	61.9596	34.4684	29.7105	13.1688	58.7659	10.046
RASSF5|A	13.7776	2.19089	5.3875	14.4639	26.0645	29.1764	12.5006	4.09698	10.1753	9.12766	12.2074	20.7146	7.64345	12.1418	24.8598	21.2686	13.1606	7.23565	29.6819	27.5429	23.2717	15.7755	19.2158	12.9506	1.8695	7.94048	17.8631	19.8929	14.6465	29.5233	12.1304	8.773	9.87396	20.3865	26.565	2.92769	19.4066	4.78284	8.29368	10.0933	13.1421	8.8671	13.6687	21.1013	11.6405	6.64099	5.96105	21.8087	11.3377
PLAAT4|A	161.043	158.058	55.0608	100.946	332.829	200.275	211.465	168.424	234.705	84.1284	145.856	236.141	282.771	85.8208	139.186	231.275	411.831	756.203	513.143	165.551	235.958	143.255	388.101	223.181	247.977	125.644	139.277	166.516	395.829	358.454	97.9258	211.084	87.4163	73.1531	264.095	78.2015	275.391	76.0266	158.456	160.129	351.211	244.682	125.195	1218.6	107.846	60.0015	81.1172	253.448	67.3209
TAP2|A	27.8318	6.58295	13.7817	14.6166	26.1358	24.6996	13.2735	16.0895	17.2055	20.8419	16.7238	25.5638	6.04847	33.7051	25.8566	26.8112	23.6373	16.3045	49.0676	25.2686	32.3247	21.7545	24.06	14.7204	3.88074	16.9005	18.3124	21.6785	13.4646	37.648	20.5428	23.4502	20.8484	56.7836	40.1557	11.8378	23.9221	11.2719	14.3737	27.4961	23.4674	13.8556	10.5299	47.1381	20.7816	19.6148	17.4002	31.6366	10.9017
IL18BP|A	13.7393	5.1243	15.6118	22.1727	29.7952	19.3294	17.6857	10.5005	11.1257	16.1877	34.3116	31.0785	24.4238	36.3023	31.6703	24.9949	26.2133	36.38	49.7557	23.2191	27.7028	22.2671	30.3033	18.7128	3.25637	28.9703	12.3253	30.9535	21.3904	51.4294	11.9332	18.3662	17.7883	8.1625	42.938	14.6376	26.989	13.5453	37.6966	26.0032	29.8738	20.904	11.9916	47.7288	17.1938	27.6391	14.6538	39.5547	6.04676
DENND2D|A	17.2069	8.50606	14.6202	10.8526	31.5183	24.8831	24.1367	24.179	13.5602	20.0763	32.8843	26.2801	14.2392	20.4373	25.9386	29.5139	29.1185	24.9429	31.7094	21.7838	20.9761	18.0839	18.4076	17.2271	28.1434	16.034	13.402	16.681	41.8841	41.0271	29.3825	19.5766	15.4186	17.7075	24.4731	7.86635	14.3787	11.7474	19.5105	13.89	21.0137	13.1287	24.7801	26.5003	22.7886	10.1726	10.299	33.0189	2.53773
CD48|A	10.9728	2.36318	3.08063	12.1022	33.2555	32.7667	16.1068	15.7494	13.7335	11.1472	25.0497	56.931	32.124	18.4553	27.7204	52.9907	18.898	32.3861	36.4616	53.8447	41.8161	9.23252	22.7251	20.7205	2.49902	13.5666	9.23259	24.4994	13.6095	59.069	12.4672	17.188	19.2783	24.0846	37.7345	3.34434	24.885	8.03615	20.3921	16.3977	28.4494	14.6977	22.9588	55.3301	16.0996	6.6863	16.5322	34.1623	10.6869
ARHGAP30|A	15.5604	2.58931	7.96681	25.1239	47.4245	23.2124	17.0726	6.8877	13.6795	11.6285	34.134	38.7118	11.7259	29.0872	54.9145	41.4916	27.8294	16.8364	47.5419	60.093	31.1298	18.0308	20.8395	27.7581	3.61767	9.60812	14.7575	37.8346	15.895	56.3747	17.5739	19.2019	20.5527	16.7021	47.5887	4.2289	31.7871	14.4561	18.7679	16.3737	28.0549	12.5039	27.6146	32.56	20.3163	7.64039	7.79132	48.2938	7.23031
BTN2A2|A	12.3292	7.22392	9.37749	14.2412	18.9582	14.9999	11.3097	8.98432	11.453	14.2661	12.1796	12.5618	3.54217	16.1424	18.8731	15.3112	17.9941	5.64928	19.4356	15.7926	16.6754	15.3568	14.6287	8.91844	2.4928	13.4763	12.1503	17.8012	11.4809	24.2858	13.3885	11.4408	12.4231	17.6947	24.134	7.07223	15.6705	11.7841	10.638	10.9863	14.4954	13.1525	17.898	25.8105	15.8678	10.7818	6.11767	22.3874	5.94152
CXCL9|A	28.3254	7.8173	11.1692	43.5656	65.594	105.299	92.8908	25.0917	18.6757	26.8394	22.6994	292.491	190.321	197.795	82.9958	103.401	77.0279	99.3474	222.598	108.427	76.7757	41.4889	131.376	31.2272	2.6865	21.5506	24.5819	61.8503	16.6021	325.666	23.9191	76.3476	37.6008	95.6269	289.591	20.2201	74.0486	15.3637	28.3612	59.884	104.007	57.6159	37.7859	241.883	37.8128	11.724	11.8372	113.26	11.4515
OR2I1P|A	27.1704	1.50342	0.668751	8.70017	221.642	199.308	38.1282	71.9248	41.3712	14.7347	161.467	35.1126	70.9456	30.2102	173.536	141.591	1476.78	49.9591	759.763	42.8939	88.6589	33.5666	176.18	22.5639	1.08326	16.7815	18.3027	58.9469	395.58	683.744	169.963	116.616	32.4064	32.2428	324.464	21.4239	44.5358	32.1497	33.8991	40.1229	20.6827	52.8368	29.9325	688.435	36.0475	10.7403	12.6019	31.314	0.571482
HCP5|A	58.0249	82.896	31.2415	38.5906	85.0818	94.2815	51.6871	96.0036	36.7371	42.1355	53.0731	67.146	16.049	83.076	72.2632	88.3014	87.0575	33.8191	115.459	105.09	99.2157	63.5283	65.7026	33.977	47.8349	31.5286	41.633	98.3926	80.6065	153.682	59.1264	91.3477	54.5011	71.2423	135.058	26.3182	60.6552	36.0598	48.4884	65.2553	77.0741	45.5417	41.5124	170.151	73.3997	36.6163	32.9279	121.269	9.69698
UBE2L6|A	159.045	108.652	143.994	144.026	218.485	253.829	206.841	171.798	103.359	99.9823	126.649	160.533	81.0301	150.267	203.928	153.7	152.954	275.853	298.073	181.238	291.67	164.609	183.355	172.572	111.555	97.5972	155.028	169.224	134.373	207.514	79.1999	195.366	129.443	82.4194	241.615	76.1244	175.609	116.843	93.8324	144.685	149.773	175.127	73.2564	340.863	150.944	90.2323	93.7287	191.47	104.987
CYTH4|A	5.52848	1.49375	2.84382	15.1328	20.9558	12.8981	10.4041	3.0146	7.92903	5.75701	17.8019	17.2412	7.11923	13.8456	42.1885	15.785	22.5057	16.9779	17.4955	27.2333	14.5122	11.0968	13.5628	21.2916	2.98693	8.43452	7.81677	22.8545	16.1363	21.2822	7.73248	7.99645	10.0505	4.19506	24.4711	5.84179	14.3154	5.84883	13.0459	6.17376	16.6828	7.5189	17.1608	17.1986	9.10714	7.70124	5.58758	26.3881	11.1164
WARS1|A	49.6405	26.9639	44.3995	90.6656	120.842	64.0595	72.059	61.2658	29.2004	62.205	46.8442	109.575	32.9781	101.323	89.0624	97.2131	82.8506	122.075	230.812	99.4387	151.65	142.42	95.2111	36.5536	15.3806	39.8888	66.033	83.3359	36.9172	102.495	55.615	90.4408	68.2638	72.1613	205.829	36.556	126.588	32.3305	47.0519	116.404	65.7431	78.9608	26.511	145.255	103.39	52.6867	72.2999	100.183	40.212
GBP4|A	69.0746	19.2009	59.5719	60.9671	104.595	73.4483	62.6761	37.5884	17.2528	47.2839	35.0968	79.9724	20.9888	163.008	77.1329	81.3447	36.4851	38.4085	183.222	82.7425	169.979	143.107	48.7579	25.8077	12.3793	49.4475	40.6051	120.59	14.9554	122.704	30.2133	96.7978	93.682	253.517	219.748	24.675	104.169	21.5395	34.4707	56.1146	70.2836	88.3651	45.0166	180.577	99.3438	74.6396	58.9482	132.717	16.7929
CXCL11|A	6.83869	0.682956	1.41971	2.97918	11.0807	9.99563	16.9407	5.24659	6.0511	2.69155	2.77645	30.3986	11.2486	22.8196	5.92885	19.6485	11.6837	11.3467	46.5746	11.7266	18.2751	10.6511	21.6547	3.5817	3.71192	2.8909	5.62096	10.6792	1.85651	27.2748	2.993	9.97237	7.39856	84.9262	21.4024	2.60683	12.0226	0.948717	1.93069	9.48107	10.2954	10.6276	6.9956	27.6883	6.24727	2.72156	1.29071	11.2406	8.89691
TAPBP|A	350.26	54.5903	221.338	208.848	328.994	246.83	168.35	279.742	241.262	224.568	358.217	204.145	162.54	189.886	361.307	158.69	442.994	210.382	394.71	172.747	281.925	226.575	318.878	185.207	39.6612	162.942	148.626	281.036	458.054	467.086	265.405	192.003	179.55	132.496	484.11	140.198	306.601	167.52	229.901	308.34	216.092	172.708	147.718	432.626	221.736	228.306	138.186	396.331	85.4901
LCP1|A	45.6875	12.3507	19.1431	85.5907	196.939	145.505	73.3553	37.2206	40.6043	53.5363	112.213	156.13	74.7884	111.11	217.489	198.008	62.3397	111.75	141.44	180.714	167.025	68.6004	95.6889	112.295	15.1717	31.4916	56.0753	54.0364	57.1621	204.015	45.6873	89.4953	98.8628	130.255	189.695	9.87555	136.093	44.6168	58.2435	66.3303	115.944	56.7957	107.233	204.79	73.1821	20.8022	53.9504	171.968	40.8652
STAT1|A	125.84	53.7591	86.5607	74.1231	272.675	261.192	110.611	91.3651	75.7497	110.758	100.327	153.38	53.3892	143.761	208.202	172.389	243.13	178.429	311.979	227.263	248.123	121.139	124.618	93.1661	38.0875	53.3518	120.28	150.326	52.5142	190.62	168.135	145.863	117.943	468.336	385.709	28.1551	185.01	80.8618	48.4084	84.3552	82.1395	100.654	121.329	405.747	159.92	46.1151	51.8521	258.159	73.1692
IFI35|A	73.0479	18.8024	40.4286	51.6608	81.3021	64.5351	76.4289	99.3688	67.8097	50.3916	49.6059	67.4166	29.2356	58.6859	72.0786	53.9465	76.293	99.2007	119.595	63.4671	39.2085	61.9454	68.2484	65.923	5.59976	40.0221	49.3894	74.1028	53.2463	98.6763	40.4244	71.7687	47.5128	10.5896	82.8088	37.2016	64.3971	42.7793	51.2469	56.1685	61.7732	56.3424	30.1274	110.78	71.9462	50.1609	51.9725	62.9071	43.7741
FERMT3|A	16.0559	4.06416	10.5832	29.4272	48.0709	33.9927	16.8989	12.5056	14.0976	18.9607	44.6992	64.7908	24.381	34.4878	70.0177	42.841	35.6643	47.0042	50.5881	49.7662	35.3755	20.0891	28.2441	41.2261	4.0909	17.3086	13.5463	48.033	25.5844	67.8482	15.1506	20.7274	21.1168	2.01912	47.748	7.1537	34.3453	19.483	39.546	23.7564	39.18	15.0075	19.5296	45.0889	19.6752	16.9199	21.311	54.4132	20.6887
CARD16|A	9.58719	2.07466	14.9548	18.422	21.5005	28.7891	6.32894	11.5251	5.36181	5.92242	10.5385	44.3592	24.3885	29.0332	22.7087	24.9183	19.5957	50.6733	33.1679	18.208	33.6495	14.7371	29.72	16.6878	1.46303	20.4316	16.9765	34.3664	20.8743	24.8228	7.53815	14.3057	9.21329	24.205	21.8295	10.0675	12.3009	5.21219	17.0221	19.5164	28.9417	11.1328	14.6701	35.8319	18.5263	17.3417	8.31902	20.4776	15.0312
EVI2B|A	28.3383	4.0682	5.53533	40.7741	68.7434	36.0803	26.5049	16.469	17.0245	26.8009	52.0177	58.668	31.4422	37.0787	76.1221	68.6441	34.7673	33.9079	45.4644	102.161	57.5423	21.8964	33.574	54.4874	6.75036	23.9588	22.6658	37.0607	22.4044	84.1967	22.5667	22.4243	31.6167	141.731	66.5275	5.83455	46.3838	17.1474	22.8076	26.6528	35.7723	28.6925	26.728	71.1917	32.3731	10.7863	16.8926	70.2091	33.1195
LCP2|A	11.1935	3.19294	10.4862	21.902	33.9977	21.2477	13.5274	12.0982	9.16235	12.8458	23.7625	25.2775	13.9085	25.8063	46.6071	32.1343	18.1722	19.3209	28.8386	29.3523	25.4497	14.8442	23.3402	25.8319	3.11338	17.0161	12.127	36.8393	14.0777	34.3346	12.8936	16.1467	22.0766	44.1072	43.3085	6.13185	23.4632	11.3377	21.76	22.6215	33.2816	14.3108	21.5198	29.081	18.7696	20.2611	11.1319	44.5152	13.0256
UBD|A	52.1467	2.50996	0.901362	12.5606	109.909	112.019	57.9016	102.171	44.5673	20.4096	100.147	42.5142	56.8093	27.5418	97.4081	116.45	297.086	33.7609	279.24	28.3626	103.326	27.3366	113.463	16.9696	2.38193	18.2677	31.5788	37.9099	111.783	369.031	133.244	77.0095	50.934	204.455	234.012	21.2582	38.8408	26.9155	23.4642	61.1509	31.877	42.9341	39.9318	499.261	54.7038	15.9238	8.91769	30.3579	1.53675
CXCL10|A	84.5126	4.8824	6.42013	26.3477	117.096	108.584	118.649	48.0224	63.1483	24.8622	31.8941	159.522	55.8214	121.649	112.793	168.276	98.2038	97.9745	305.406	80.4257	95.6197	48.1637	171.468	39.0243	123.883	15.9965	56.0543	62.7114	17.597	225.827	27.4412	51.4266	41.2198	403.429	274.013	19.5319	98.2032	16.7169	25.0894	81.6494	66.8774	62.1563	47.1538	201.147	68.7929	13.0736	11.1389	75.2338	35.2424
PTPRC|A	19.7879	4.92294	5.2257	23.3604	63.9389	38.6362	19.5511	12.1014	16.426	15.9097	28.0948	46.5491	10.5773	39.5036	74.8037	59.7883	20.836	21.5779	50.057	74.6582	44.3802	22.3797	29.0737	42.4117	10.448	14.642	15.0519	37.6197	12.9341	72.1065	22.1324	28.39	33.6413	147.333	66.3534	3.38762	48.1091	12.1397	14.7232	19.9878	34.5235	17.4475	64.6698	51.7393	23.07	7.46213	9.68955	68.3148	13.9093
C1orf162|A	23.4473	4.07507	10.4108	58.9695	46.4551	29.7023	18.6073	27.1807	20.3942	32.5791	40.6511	57.8533	48.3206	27.706	75.6174	59.4589	43.2698	27.233	52.5062	42.5786	42.4493	19.8251	30.9317	37.6556	3.35378	45.0774	20.8289	43.8927	21.233	62.8753	26.1002	12.6186	20.192	20.408	58.1525	10.5194	28.0767	19.862	36.3762	43.6585	42.2109	23.8865	30.8994	76.07	22.8413	27.6432	13.7619	60.2389	26.3902
TNFAIP8L2|A	6.97681	1.90125	4.55006	19.7745	29.2242	15.7747	12.3141	11.0633	10.7367	9.53273	20.292	34.6247	25.7257	15.8404	28.6442	24.797	37.8481	37.0307	22.7597	26.2926	20.5734	8.79489	20.9221	24.2898	3.00541	9.31547	10.9309	24.2029	23.1063	37.7705	9.3376	9.01412	13.2833	9.26226	26.0397	3.60653	14.9405	6.46815	22.8131	16.122	22.7815	9.82373	21.7595	43.6496	11.119	9.59408	9.5632	27.2525	12.1491
SPI1|A	20.6396	6.00289	12.1731	44.8464	86.783	45.0255	34.5607	22.1528	21.676	22.2396	89.1083	93.8755	50.3946	41.0307	116.536	57.2928	94.4269	65.5045	83.8778	62.0377	49.8524	26.1102	41.0087	78.4661	5.56312	33.2542	21.1635	82.5337	59.9893	107.502	34.0104	25.6091	24.1228	3.06688	70.349	11.686	47.4068	28.2407	70.7433	38.5885	48.8127	27.5319	25.176	82.6865	30.9305	25.6883	34.7712	85.6758	46.0854
TRIM69|A	16.5617	18.1828	22.8919	23.4642	27.4813	49.8452	20.2323	30.7626	14.2148	23.6791	19.5885	26.1468	7.03797	22.2133	15.6493	18.0319	28.1937	12.8095	42.5819	25.6466	29.6394	22.7332	22.8251	15.6576	19.1707	12.3706	21.1826	20.6137	18.3213	25.4708	10.6603	28.8852	17.4934	39.2217	29.4622	11.3482	25.41	19.6693	12.6853	23.5731	17.8365	17.919	12.2947	47.1981	27.213	16.5723	15.1056	23.7623	5.89616
RGS10|A	28.0173	7.87105	67.4854	69.126	77.0468	50.3859	52.6153	33.6922	30.2136	25.2672	44.5322	105.652	66.0907	44.3302	117.098	66.7196	89.1925	86.8285	69.9604	49.8565	45.9693	24.5069	44.7959	86.8458	7.15289	50.2705	31.8911	58.3581	36.4825	103.693	27.3367	34.0545	30.1562	51.4236	72.4607	12.7182	39.2502	31.6397	40.7438	48.3462	51.0649	28.1431	55.245	137.77	23.6386	28.5856	20.1722	92.0171	109.478
ITGB2|A	50.2987	5.362	45.8224	65.6324	126.967	85.8676	49.7841	34.4112	25.7524	34.6243	110.09	110.834	73.6547	60.7993	153.078	95.7829	63.9021	76.0635	145.394	105.128	128.733	59.3037	86.1699	116.817	5.14494	37.0647	30.3866	102.081	42.9397	169.305	35.7552	64.5599	44.6209	11.2027	115.251	30.3939	74.2623	46.562	59.8126	52.9871	71.3381	49.1458	68.155	134.888	109.082	21.5336	41.6435	121.077	41.4739
SLA|A	9.94067	4.36699	4.52048	9.67599	24.017	12.6865	5.87261	13.4624	5.59132	14.749	12.6614	21.0389	10.0105	20.9878	33.7216	25.5924	11.4733	9.1754	33.9549	18.0636	15.4204	9.09372	8.3544	16.4127	2.57635	17.4709	5.82748	17.3025	11.1379	32.7253	8.14005	7.95433	9.79354	15.1178	25.4602	3.17952	19.9771	8.93525	12.8766	13.7955	19.5208	7.37295	28.1965	21.478	11.4181	8.05934	5.33099	23.6567	10.1443
APOL3|A	31.933	9.15038	17.9026	29.7009	39.6164	45.0399	34.1491	16.6333	13.1058	14.9803	15.0064	44.3891	15.1635	64.9808	31.8004	31.4846	20.6814	33.8249	78.5442	46.7473	54.0292	42.8217	31.0937	41.0227	4.39976	24.1062	21.028	46.9628	23.6793	41.6544	15.25	38.4281	42.0462	22.188	62.8467	18.8126	44.7714	7.0482	19.685	37.5419	40.2497	25.6931	19.2361	58.0682	24.2088	38.7534	22.9444	46.5958	4.16966
EPSTI1|A	29.8546	2.57196	13.6126	16.3993	15.3143	24.8655	17.1491	16.865	11.5587	26.8941	15.4736	19.6954	8.58066	28.8592	27.8441	23.3932	11.6641	8.29662	35.8726	25.7298	18.7338	20.4972	12.738	15.0409	1.723	11.3552	12.5273	23.7322	14.965	28.4246	14.7266	10.5964	20.622	53.7467	29.3806	7.97575	29.478	7.42931	7.3601	15.1693	14.6376	18.2263	19.4018	35.4188	18.2615	11.7348	5.68242	22.4874	10.2782
EBI3|A	9.10635	1.71258	3.59091	13.3244	14.3356	3.23726	7.92155	11.4248	7.31997	4.90616	5.50101	18.2565	31.8341	10.4337	42.9936	10.5307	48.9104	21.8941	32.4077	10.3222	10.7315	6.65013	15.5483	21.3326	1.47186	9.31516	6.01177	16.8165	9.9823	24.3756	11.9397	9.15153	11.5904	3.31468	24.7262	2.01756	12.09	4.91782	6.44834	7.64343	10.749	7.96349	7.32334	33.496	7.20076	5.51119	7.14139	20.4346	20.71
CASP1|A	21.8352	3.75499	15.1488	28.9943	38.9867	39.0599	16.9736	12.3773	17.9638	20.9974	21.6647	35.8964	15.606	34.6008	49.9756	30.232	18.629	43.8892	39.482	24.8953	37.381	25.0298	26.1442	32.723	3.66773	20.7407	29.1678	37.6858	18.666	31.2627	15.1938	15.7128	18.8537	48.4635	35.0981	11.8809	20.2137	10.1656	20.5017	18.0609	32.5433	16.5155	26.246	41.6321	22.5754	21.71	10.4143	44.6779	11.5737
SLC15A3|A	12.9329	2.94146	11.7924	20.6738	39.5033	28.3608	18.7477	11.2974	7.27234	17.1434	57.2405	40.1261	21.356	25.7477	39.6786	32.315	33.8932	32.8763	35.0328	33.6309	25.5598	16.3361	24.2511	31.8978	3.41041	12.4587	11.6382	34.6413	22.1959	57.5128	8.33674	14.7109	19.9183	3.19951	34.4835	6.81328	22.1214	15.8645	33.2257	20.4517	30.8855	18.15	20.6531	41.086	17.8357	16.0074	17.4687	37.0696	24.9899
NCKAP1L|A	8.15621	1.98687	3.63885	17.0982	29.1793	20.0353	10.6622	5.92396	5.20165	9.19563	25.2907	19.9927	9.40909	14.5592	46.4801	23.7843	12.9008	15.0777	25.1597	28.1814	20.5223	10.4008	11.9991	27.7433	3.74638	7.04124	8.32287	20.6792	8.07595	29.6427	8.43501	11.0133	15.716	17.3884	36.3134	2.16775	18.8028	8.85156	12.3533	8.26083	18.8558	8.94579	28.4926	28.1323	11.2237	4.91026	5.2615	35.3094	6.80444
C1QB|A	267.205	60.764	132.692	697.176	705.853	512.575	248.601	305.79	73.2739	245.964	724.965	700.584	374.277	363.445	1295.61	689.189	681.895	902.779	851.829	639.124	784.475	280.608	468.996	1008.72	53.5089	210.341	220.122	651.261	449.78	1045.62	76.629	231.868	301.192	53.8923	889.852	67.3983	393.465	144.643	597.513	294.771	570.105	326.305	465.326	1062.69	301.97	215.784	214.335	771.183	934.242
AL645929.1|A	8.95083	4.92832	6.20676	27.7783	17.6321	57.1774	22.8245	31.7701	12.2581	5.05646	9.32382	7.83096	2.10216	32.4582	17.5692	25.0272	31.597	22.8675	14.2469	4.96966	18.9494	10.5093	50.1871	18.0071	9.54226	36.0279	17.9359	43.9801	2.58138	83.1962	15.8809	49.092	17.5704	1.98417	19.2307	23.3104	26.3669	3.10867	14.5731	19.914	17.6758	3.15328	17.1593	9.40083	16.6879	8.82425	12.2529	14.1442	0.740875
C1QA|A	265.177	76.3524	143.27	756.798	601.017	542.455	282.339	292.968	64.9961	241.916	682.93	778.167	455.177	359.275	913.771	782.468	590.758	1286.34	1100.81	744.118	916.46	316.042	550.619	950.155	56.22	238.226	235.275	706.082	404.158	1083.85	73.6097	233.743	346.328	37.4138	848.199	99.5213	506.816	162.959	611.311	400.499	754.017	318.177	509.934	1308.69	318.112	260.109	287.197	778.032	1106.6
LST1|A	11.4408	2.01732	5.83669	24.8712	38.1977	29.7194	17.4774	20.2319	13.7604	12.8781	27.6972	51.3252	25.6987	15.6121	36.4157	30.8316	51.1053	36.0829	42.2826	25.1786	34.3804	9.90762	18.5648	32.3714	2.52017	23.3162	11.4101	41.3646	25.3577	39.1544	14.3157	11.4373	12.3145	8.37944	34.7798	6.31452	20.5467	11.7191	22.9941	15.6753	26.8921	12.7819	18.5882	61.2244	17.4852	13.9492	19.158	39.7889	19.6739
TYROBP|A	110.138	27.1176	93.028	308.993	453.462	379.837	150.978	188.738	82.3248	134.756	544.262	503.238	368.374	184.18	398.61	421.417	349.956	453.06	445.005	330.905	374.428	123.014	264.643	400.559	19.3844	199.662	130.107	382.243	289.053	653.039	113.669	117.609	143.663	38.1368	423.427	66.9866	206.582	166.808	520.564	227.815	326.519	192.679	126.372	566.193	170.546	164.346	232.871	409.242	420.659
CD53|A	47.3747	15.0943	33.0011	115.555	158.581	129.924	57.22	51.3661	42.0348	55.9963	149.259	148.505	61.8261	91.1572	212.851	166.933	80.4065	116.512	137.502	201.002	112.341	50.4663	81.2374	132.596	19.0826	53.9023	54.041	103.334	61.7112	199.844	39.6532	59.9138	71.5485	109.563	188.528	19.8276	97.9726	49.7873	91.4698	75.9271	106.781	62.7112	102.076	169.22	69.6178	28.4161	48.5684	184.179	84.6725
B2M|A	2857.57	2654.76	1692.28	2753.59	4660.38	8361.1	3079.26	4182.56	2001.57	2931.84	3681.82	3832.55	1260.03	3906.54	2879.23	4791.07	2412.29	1695.92	5845.41	3487.97	6016.43	3035.97	3677.84	3254.61	2516.05	1855.48	2874.32	3654.15	2807.92	5279.7	2450.47	3312.87	3052.45	8890.41	6367.67	1509.31	3206.09	1775.77	2152.5	3412.97	3128.88	3380.96	2181.72	7566.71	3368.6	2290.12	2663.48	4082.61	2261.69
ADA2|A	29.246	4.82336	74.1394	51.1546	117.371	90.0782	28.4765	24.3478	12.2537	81.7543	108.216	87.4258	40.9871	64.651	85.0369	75.7765	42.3056	34.3661	81.0728	111.577	90.9039	32.3884	45.6696	67.7449	7.03529	63.227	28.137	73.2374	31.3401	109.809	23.9937	37.9914	45.336	33.6614	117.629	17.2881	47.8525	31.6523	62.7811	33.6773	63.0406	43.7045	51.3799	92.839	62.2323	30.2822	26.3162	95.9106	21.4449
LAP3|A	71.9243	45.5626	79.6981	79.8892	133.346	143.33	88.7516	65.0051	41.8922	85.0258	95.1898	113.035	19.4788	117.453	127.472	144.269	65.0457	143.849	244.812	125.431	120.206	115.294	122.931	103.399	73.233	31.2014	71.9384	106.361	47.7535	145.625	92.024	78.695	117.855	116.759	158.996	32.6607	143.494	48.8031	51.1745	89.8128	75.8514	74.3365	83.1523	197.601	108.211	49.0665	43.7176	123.027	42.7496
GIMAP2|A	14.1417	4.73819	8.27271	21.7651	26.1055	43.2291	22.9987	15.3119	9.76642	18.1223	14.783	33.4397	10.137	35.5936	35.7269	37.635	18.4068	25.4249	39.195	36.8796	37.3549	29.5891	28.1928	25.2497	4.1582	23.3963	13.8772	29.0413	8.53485	41.1328	11.423	28.5831	40.573	61.6994	46.1877	11.6453	29.7052	7.6886	14.9401	28.3589	32.7167	21.1516	37.0873	54.8046	15.5613	16.4113	18.2404	49.9419	15.2643
FCGR3A|A	99.6583	8.61602	50.8572	196.624	323.945	259.372	81.1089	101.416	39.262	79.7544	196.781	128.166	75.6428	107.138	480.427	208.932	168.86	193.403	246.21	183.887	419.747	53.8647	108.904	347.64	17.2424	66.6408	91.0928	224.687	76.6458	295.397	64.9941	73.0655	71.2723	316.643	763.572	17.1325	89.0671	71.7087	48.2503	90.9552	169.226	98.3848	132.935	508.018	109.289	34.9106	57.6135	257.777	256.945
C1QC|A	222.199	61.6462	147.518	702.759	699.803	585.355	253.981	290.508	80.3554	217.113	858.834	636.942	315.085	344.829	1208.29	688.788	656.19	841.929	788.92	625.595	703.919	292.429	473.759	1076.95	51.3644	206.803	202.016	622.474	295.465	1012.03	84.146	229.375	365.399	53.5592	944.658	86.3384	466.753	157.476	626.481	318.377	578.128	353.491	377.025	978.147	306.155	222.17	220.972	758.756	900.473
TRIM21|A	52.0056	14.5237	77.473	57.577	54.8001	45.0927	56.1786	74.9373	42.0169	45.5776	40.0746	49.3721	25.1211	72.6035	61.0893	50.5381	44.8617	69.5407	88.11	53.8084	57.467	67.6964	63.9636	30.4443	22.7985	33.952	54.9248	65.8607	29.2117	61.4683	35.1475	63.3184	56.3859	33.3359	56.9686	23.9044	60.4839	33.411	44.1043	46.8618	53.51	51.3419	45.6307	94.2746	61.3697	43.8626	31.7807	49.0225	25.1129
LAPTM5|A	154.706	32.1517	143.064	310.964	502.665	424.548	144.065	170.936	92.6084	231.624	540.946	439.84	289.099	248.667	651.173	449.271	280.98	469.013	420.772	415.436	315.312	139.183	269.809	475.57	36.4626	161.168	135.036	367.538	275.393	566.678	166.124	163.582	197.899	370.085	509.568	42.664	263.317	158.511	239.454	239.371	372.786	191.123	204.847	499.601	185.969	106.996	191.313	448.39	389.625
HCLS1|A	32.4741	7.63574	25.4052	76.5947	72.4536	44.6241	29.9164	21.2625	22.3504	33.0466	43.4679	70.6837	32.4421	55.9776	96.1308	67.5024	43.1731	47.439	76.4986	74.2082	59.8954	43.1102	47.2004	58.571	8.44272	51.8712	30.762	84.6282	32.9818	89.9622	29.0327	34.354	53.3489	25.2523	108.503	15.8562	63.9305	17.5561	47.7169	44.55	71.8778	33.2692	48.1693	73.1346	31.7426	38.6142	28.6216	95.0002	27.9853
OPTN|A	75.1971	51.3811	78.1281	96.1413	78.6883	128.143	156.881	106.729	77.0782	102.216	100.011	103.878	35.3663	130.317	87.4509	87.0283	111.1	74.4794	157.56	95.8587	70.055	138.856	111.6	72.1697	25.2742	75.5546	114.452	122.775	73.2688	131.41	131.786	103.009	113.326	124.659	137.851	77.2356	138.807	136.146	77.1383	92.9967	108.088	133.101	69.3436	112.005	109.478	78.1869	71.6105	75.3188	45.85
DDX58|A	26.4716	7.92348	18.3773	28.1905	25.4611	33.8987	48.5435	48.38	25.6701	51.3271	41.6624	16.8015	6.21521	34.4191	25.8982	25.1395	21.2908	22.2481	42.738	38.2281	37.9853	38.7347	38.2386	32.3047	7.88639	17.233	39.3575	34.0238	19.8297	53.4361	32.401	55.3257	43.5541	93.6484	47.0375	19.6944	39.4549	22.0492	24.1546	21.8877	31.161	32.8223	32.3742	53.6705	52.7148	19.7532	25.1695	37.7494	12.2695
CYB5A|A	220.569	11.4997	57.17	85.8152	59.9654	234.348	155.339	213.661	98.4859	103.066	128.871	88.9168	31.5469	133.914	54.931	115.435	38.6649	86.394	143.702	67.938	225.355	225.616	188.378	97.7864	45.8656	207.645	127.775	185.106	73.6884	141.523	110.304	157.48	106.495	99.2688	89.8868	98.4441	134.05	166.366	74.612	102.972	86.104	196.027	102.293	118.314	108.773	117.004	60.6512	68.1213	7.5237
GIPC2|A	78.1176	0.522725	2.78524	29.7787	20.0945	29.9558	70.5316	93.6384	35.748	69.1623	50.3882	29.5177	10.4135	68.7127	5.5644	33.3882	11.0921	5.87906	53.7267	19.884	81.3635	86.7847	47.4777	20.5291	2.07708	27.3867	53.2404	37.2971	7.81302	34.6341	47.4619	58.5009	60.2461	165.185	44.7614	49.4765	70.2061	31.8823	32.6727	33.1009	28.3148	79.9832	27.6646	40.1701	97.9457	22.4241	49.1267	42.8589	2.54542
USH1C|A	130.669	0.506525	0.493604	49.1826	85.2492	105.701	162.356	158.566	118.579	108.881	102.182	62.5367	42.9708	106.235	89.8838	60.9481	182.894	58.5673	129.047	55.1276	109.961	142.951	153.007	80.1905	0.177827	109.789	139.798	100.758	50.3244	164.993	126.773	121.268	80.3752	43.7407	90.3074	85.0624	98.9565	155.012	84.1958	68.4862	58.8116	127.012	82.8786	114.741	139.091	59.8577	84.7078	70.4399	0.543164
TPRG1L|A	122.249	63.0724	140.767	116.604	97.0577	140.309	152.349	138.985	80.5372	120.976	105.538	92.4725	33.3798	124.952	71.7375	87.5132	62.8685	70.6566	160.49	98.3141	147.197	159.881	141.423	82.0282	47.9947	51.7118	142.805	124.532	84.6633	127.927	104.802	205.402	159.495	61.1624	130.104	96.0239	154.13	84.7163	74.7883	113.725	89.4359	132.854	51.5862	83.178	115.859	76.2161	134.206	88.6592	84.4965
FBXL5|A	310.27	81.4336	192.185	255.633	158.66	343.09	281.682	563.644	152.726	259.682	277.307	120.359	44.7173	242.361	126.215	175.442	114.93	81.1579	234.727	216.225	427.268	392.003	277.769	147.277	122.304	131.435	243.203	259.262	94.0523	283.587	207.079	287.99	285.838	472.909	303.797	140.217	356.757	183.106	103.593	214.866	135.295	290.768	234.409	300.518	416.603	135.094	261.598	211.948	45.9961
IFIH1|A	37.3682	9.78462	27.2133	25.7595	22.0418	28.7006	32.0438	34.2882	17.3617	40.2853	18.7695	24.672	6.42119	38.2816	24.9972	22.4006	13.4592	7.96197	38.0319	32.0401	39.3158	42.2916	24.9882	16.5036	14.5043	13.8358	33.5293	30.3581	7.91558	23.8449	27.1366	30.534	34.7268	69.077	37.7761	16.9652	38.5633	18.0454	12.6681	24.0527	21.5059	31.3554	26.3459	41.9532	46.7037	18.4051	19.2093	31.8012	7.96654
ACAA2|A	308.194	72.7315	117.973	140.342	124.76	168.823	264.568	419.375	122.166	192.189	164.798	90.6385	25.3199	116.691	39.5725	146.453	83.214	26.5208	182.01	131.067	300.385	412.326	204.881	49.6666	39.6619	131.405	251.33	142.48	68.6351	160.824	222.433	320.541	229.799	113.404	102.489	160.281	215.726	197.934	100.526	133.68	74.7742	337.863	95.0951	208.695	181.218	88.6093	181.325	111.063	57.324
PSME1|A	318.743	119.603	300.953	321.727	396.392	260.502	426.523	538.811	370.224	194.115	157.939	334.463	153.273	326.982	242.487	280.882	344.59	494.061	591.528	290.519	326.785	358.843	491.857	201.058	171.022	282.614	415.33	388.472	200.617	331.998	261.098	341.72	323.575	144.424	333.896	230.148	365.08	165.55	240.659	365.509	338.617	328.801	137.743	421.047	300.156	285.989	332.89	404.205	125.631
AKR7A2|A	199.905	28.2602	109.346	91.5243	96.5995	127.849	170.065	311.791	100.496	131.756	55.2658	57.6867	21.4545	104.58	46.5665	78.864	158.634	64.8484	187.764	100.236	114.36	187.811	155.661	80.0489	22.539	95.2587	155.684	129.861	88.4013	149.634	138.759	210.401	106.237	25.6783	81.9401	134.671	148.397	96.6495	85.9257	108.244	65.501	146.304	64.4071	57.7137	149.327	78.7506	195.144	77.8845	93.4375
CX3CL1|A	101.227	37.8695	160.052	150.996	128.772	87.7215	123.52	181.753	87.0312	162.433	132.583	212.389	29.8184	173.078	95.5306	104.479	84.0242	21.9734	318.509	128.475	214.369	189.281	154.189	72.7954	6.65383	126.788	136.365	323.777	56.0577	185.213	117.478	230.787	125.809	33.6407	164.583	114.077	151.809	114.941	79.3143	247.789	76.5156	164.442	57.0232	209.005	234.104	123.576	211.262	93.4934	8.5344
GRHPR|A	43.9825	23.4601	34.0892	49.3347	38.3539	32.3316	72.3163	95.9285	36.6765	37.2308	58.3141	25.841	11.0621	34.6581	24.3412	36.6823	30.2363	25.4761	57.8041	32.4561	50.4927	62.8177	58.026	46.6025	12.5703	32.7189	45.6177	51.0511	31.0894	46.4274	59.606	61.846	49.2298	8.13878	48.7386	76.299	48.7948	23.029	35.4475	33.3744	30.9239	71.0774	14.7585	51.1213	56.399	32.8098	43.0216	40.1089	35.2817
CRTAM|A	1.52036	0.213121	0.452455	1.60414	5.37179	3.17632	1.1356	0.659011	1.34471	1.15188	3.06834	5.8087	2.17822	3.83279	4.32554	12.9831	4.66839	3.57209	7.25631	5.16773	5.16766	1.10658	3.30842	2.80396	0.345958	1.41084	0.932091	2.47274	2.03857	13.6907	0.773693	1.87397	3.09475	8.50485	5.66194	0.400283	2.36563	1.41633	1.83614	1.68569	3.00289	1.44634	2.79204	5.12088	2.82947	0.723195	0.489695	3.88327	2.39659
C16orf54|A	2.19606	0.504093	1.5384	4.52724	10.8825	3.75985	3.28774	1.55875	4.15213	1.21847	4.79438	9.63822	5.98062	5.26187	10.1776	12.0169	7.56579	4.07146	11.0288	23.5591	7.07869	5.06491	10.0718	4.66403	0.81466	2.76269	2.60294	7.91177	5.26484	15.851	2.89116	6.46403	6.36798	5.86731	6.57105	1.09568	9.63896	2.21475	4.50587	4.9253	6.66688	3.52793	4.41854	8.57219	4.27801	2.40268	2.39184	6.06235	1.92115
P2RY10|A	2.49064	0.81307	0.351623	3.49267	10.3776	5.86522	2.70707	1.43168	1.64109	0.303818	4.33467	5.83201	2.38723	4.66291	7.20628	12.2876	3.6062	3.76355	13.8609	23.2646	10.6649	2.33636	4.59459	3.4205	0.823798	1.09489	1.00401	3.49997	1.49932	13.0193	2.18948	4.75339	4.56495	13.5624	7.63468	0.325674	6.14204	1.91454	1.69287	2.73633	4.71847	2.70147	3.61122	8.65896	3.0416	1.1012	1.04621	7.45004	0.926479
CXCR6|A	1.64107	0.853537	0.519915	4.39142	11.2995	4.44384	3.49559	1.82079	5.8033	1.52606	8.25103	5.65087	7.50453	4.47938	6.55161	15.7726	5.20275	7.01785	15.9169	5.99945	5.63083	2.31084	8.34125	3.5674	4.90876	1.89482	1.51338	6.21308	6.90035	16.0064	1.74905	8.50928	4.17709	5.60506	8.23027	0.394068	4.74835	2.12214	5.24994	3.65956	5.87067	2.40133	10.2559	10.0884	3.21069	1.13462	1.73778	6.71206	3.74928
SNX20|A	1.9879	0.679396	0.891456	5.31713	11.4152	5.91724	3.8379	1.3349	2.63166	1.93971	6.87653	13.8048	4.83422	4.60903	11.4588	10.6397	10.5825	7.74967	12.9771	10.8399	7.00704	2.58211	5.56207	6.61429	0.324976	2.03831	2.5109	7.78265	4.20398	14.5641	2.5178	4.21546	3.13527	4.78766	8.94948	0.582279	6.42676	2.1436	4.17049	3.73393	5.51431	2.80365	4.53683	13.2425	3.78868	1.2829	1.64823	8.10054	2.71479
IKZF1|A	3.29943	1.08213	1.36663	7.60395	14.7134	9.05911	6.39797	2.86997	4.06787	4.62598	9.04744	10.0353	5.53042	8.66968	17.6799	16.5557	6.81958	6.31742	12.4739	22.8004	10.8048	6.26037	8.99282	10.0058	2.03014	5.5486	3.30592	8.94419	4.39215	16.4347	5.0611	7.7569	9.3856	19.5829	16.0953	1.16147	11.7026	3.75616	6.01696	6.72879	9.23634	4.52635	12.9483	11.8492	5.76258	2.39873	3.55064	15.532	2.71325
IL32|A	171.279	7.51231	10.6683	149.662	319.134	290.263	182.806	627.943	230.19	221.315	233.998	299.709	352.995	81.387	181.455	265.37	545.683	585.119	502.145	216.085	251.215	173.56	340.454	138.06	1.60245	313.937	169.106	214.039	1079.38	479.498	267.557	347.279	118.803	52.4244	358.02	313.76	200.093	225.411	295.153	279.233	212.18	335.324	76.4793	496.366	404.992	128.455	162.499	123.316	74.7762
TRAV21|A	0.247022	0.356163	0	1.7872	5.94865	9.08887	2.68676	0.917771	0.169147	0	1.0487	6.83421	1.28047	1.5942	13.946	9.19439	1.65491	2.28787	11.3181	6.23231	7.23365	0.66385	7.65054	2.10577	0.0410815	0	0.59747	5.54151	4.07653	7.42408	0.558695	4.55728	2.37169	2.48166	7.37805	0.100701	4.90055	0.368192	1.43197	1.08264	4.57736	1.51069	1.88676	2.34923	3.03911	0.593693	0.305524	3.52454	0.65812
EIF4B|A	455.71	260.017	570.124	496.004	177.69	401.792	297.906	305.166	182.926	376.757	287.669	179.709	61.452	325.843	310.05	165.996	233.582	165.379	312.864	232.164	202.758	560.934	350.138	237.672	238.497	173.514	543.124	377.438	57.9077	226.524	188.938	468.978	541.061	273.987	360.788	103.931	401.89	405.972	113.755	201.728	188.788	466.09	301.801	224.685	206.517	175.49	375.606	397.538	158.367
APOL6|A	42.0672	10.5052	20.1187	29.3094	56.1261	37.482	34.9816	20.0491	20.413	27.0346	43.6114	32.1211	21.8306	37.4342	46.2536	39.9428	40.1108	22.9232	70.3014	49.7242	50.9557	50.7889	39.7455	47.5013	30.0387	19.6655	26.6905	38.7923	36.0948	39.506	41.3408	56.4261	33.1198	149.146	77.2515	12.5794	50.8398	19.553	18.0391	29.2058	33.3486	25.2606	53.4579	72.6489	37.8933	16.7249	12.4406	62.1476	10.8797
EHD1|A	44.9834	8.71657	24.7467	40.6915	64.5471	56.6853	59.5444	43.5332	39.3075	41.1165	29.7993	42.9336	24.1877	34.9795	39.0525	39.3043	51.6975	46.6811	87.139	56.9634	56.7412	65.1982	51.8159	33.8712	5.58584	45.1181	26.2719	57.9456	55.5348	82.9292	39.8215	78.8903	48.3376	6.95256	64.7374	31.5929	59.0386	36.2632	26.9313	57.263	34.0855	61.1932	18.7026	55.546	76.533	36.3698	54.0429	42.24	27.3896
MRPL45|A	91.9343	69.668	91.4372	89.5899	85.119	71.3807	73.7487	105.461	51.8585	91.9264	55.6579	47.4916	21.6209	66.8681	58.4995	52.7154	76.1788	50.4117	67.062	53.6615	66.68	99.1599	77.1654	66.6395	21.2641	44.0314	85.1781	82.9413	47.155	68.0776	49.5434	102.619	95.0873	55.2798	69.3781	39.7064	76.433	81.9957	42.9437	61.9482	59.3194	93.4014	35.548	97.2378	67.4652	43.5042	65.7657	78.3099	56.0036
EEF1A1|A	3372.37	2332.52	6017.44	6558.4	2775.03	5663.26	2469.81	6750.83	1971.48	4458.87	2979.28	1961.7	713.031	3549.25	2209.89	2844.45	3218.84	2893.99	3694.27	3631.76	2562.24	6096.85	3864.03	3341.95	937.845	2357.27	4487.8	4514.32	1058.47	4405.64	2188.3	4944.53	6479.85	1176.43	4400.23	1949.06	4416.42	3931.95	1945.47	2658.66	3180.76	5891.76	3205.64	3965.37	1775.23	1995.51	6267.97	5473.3	2142.6
SNHG29|A	271.497	128.23	405.111	386.153	141.29	187.658	312.543	679.988	195.491	323.019	152.002	175.251	65.1188	265.714	173.959	154.338	486.433	152.605	269.952	163.313	130.408	388.209	300.974	130.704	56.0184	198.095	346.651	368.214	73.6012	268.262	139.48	260.044	517.312	130.618	245.596	156.135	229.737	435.401	194.232	255.976	192.79	318.848	143.839	296.529	146.565	245.363	642.917	303.739	294.747
NMI|A	23.4465	2.89027	15.3691	23.188	22.0181	29.0178	18.645	27.7346	20.006	36.8534	21.1237	24.4806	11.0473	22.3124	32.6179	25.6803	32.1778	45.856	23.2174	22.387	33.0131	20.8235	22.3557	21.8568	2.4652	17.2349	21.0134	27.1565	13.3932	25.0255	14.9231	23.3574	19.7735	74.8032	29.551	13.1909	23.5825	18.2902	15.9791	20.9454	26.3246	23.4465	20.21	44.9926	32.8197	16.9405	13.6414	24.4203	15.9182
RHOG|A	56.8186	27.7188	77.0719	96.9769	116.741	69.3255	66.3482	90.0576	56.5525	68.0887	77.4388	128.914	66.3649	93.9353	126.852	78.7755	130.774	170.708	147.254	93.9685	93.3859	68.9682	112.465	95.4997	20.0604	72.6257	76.15	145.489	115.265	146.51	68.8672	81.9414	68.8784	13.9827	111.588	32.4084	103.259	55.7035	83.6921	112.708	104.21	73.9931	38.9467	141.787	81.9466	71.3071	109.882	94.625	157.331
IGBP1|A	202.857	81.9893	273.437	251.674	105.384	159.942	177.331	270.704	145.574	151.214	111.203	116.038	58.7646	181.708	113.279	122.116	149.46	250.39	168.325	129.322	116.428	236.444	211.756	122.22	70.279	197.103	318.239	228.252	64.4556	166.125	89.8676	238.534	264.422	83.2424	142.089	116.013	192.388	196.579	116.197	156.129	227.742	358.43	113.762	155.223	131.708	141.928	271.02	184.606	127.755
PGK1|A	1173.43	232.935	880.637	649.636	613.988	936.199	721.375	1157.58	451.562	669.644	467.68	328.667	118.699	494.945	593.197	649.364	423.993	852.501	887.032	509.263	657.71	1040.87	606.754	540.61	252.407	386.165	985.372	806.376	299.059	499.237	379.938	1032.06	633.172	375.838	881.072	207.109	759.454	984.725	210.811	492.562	444.683	693.732	503.365	489.349	693.169	263.994	615.658	621.679	316.763
WBP1L|A	38.693	86.0274	101.375	75.2284	66.1075	63.9258	60.9285	54.7234	35.9815	73.3513	50.1697	70.8239	19.9236	76.4304	78.3368	40.0287	47.3842	41.1686	74.2322	80.6826	54.9971	89.8224	60.1194	72.3799	69.2651	50.4393	41.679	82.796	56.9294	61.927	45.3096	85.2279	87.9809	23.8962	77.8156	30.5387	110.84	58.6953	45.8764	59.2331	75.3959	76.6818	47.5876	92.559	44.8883	52.8475	49.0928	84.7489	62.4213
GMPR2|A	59.6825	20.6515	105.942	96.376	54.0629	38.2716	72.9895	121.421	51.5304	44.7519	29.5382	46.0179	16.3936	91.9177	40.6673	42.1284	37.7383	39.2876	74.7895	52.6982	45.2799	93.6763	77.6469	30.9549	35.5311	67.8554	88.2504	90.379	30.7179	42.2417	57.0475	93.5579	90.7486	28.7209	50.1099	42.4925	70.5169	38.4999	48.3264	69.7222	67.7788	69.8953	40.3331	54.5676	85.9009	63.6924	104.593	76.9412	39.0572
BFAR|A	73.0811	55.905	67.0631	64.5033	55.1213	68.3774	61.6326	84.3889	32.232	64.5677	34.6694	39.7499	17.8169	52.9759	55.4468	40.7197	55.5427	75.3618	45.3593	51.595	49.9639	70.61	53.7334	61.5819	36.6296	53.1538	76.1725	63.3147	39.3962	40.9655	33.9548	88.2317	75.5461	38.3836	60.6474	49.837	65.1084	67.1479	33.6963	49.3731	53.603	103.727	38.0151	56.6783	49.6373	37.8262	55.9572	60.3305	37.7303
RPL5|A	1126.25	312.187	1434.67	1703.55	693.413	1091.05	912.795	1488.43	809.275	1169.16	506.178	841.525	393.66	637.939	707.701	658.861	1248.67	1098.95	842.939	806.846	660.038	1191.86	1041.68	680.947	314.622	1019.99	1991.77	1228.23	358.336	1014.9	475.514	854.388	1290.11	646.292	903.354	592.831	928.509	667.631	620.15	859.806	866.343	1043.86	487.019	642.52	604.764	905.831	1836.25	1070.55	1604.72
TOMM20|A	487.01	113.472	527.982	505.628	171.701	867.222	247.113	425.054	126.731	479.078	221.203	149.418	51.8395	307.466	227.559	181.679	160.972	156.755	297.177	189.252	291.379	522.452	293.788	232.154	115.867	161.923	487.114	340.222	83.9265	313.716	169.331	350.513	489.791	450.204	343.446	139.108	385.649	179.701	108.588	257.744	187.448	333.672	190.383	318.933	367.173	194.754	496.4	287.914	136.066
CTBP2|A	22.3316	12.95	38.3789	28.4139	25.0338	33.1324	30.5022	24.4566	13.2562	34.7056	22.4446	22.1436	4.61965	51.1293	22.5944	17.8881	23.2322	11.8713	33.6097	21.313	19.2225	44.1994	24.373	14.8976	11.118	25.7314	23.0095	32.8053	34.0812	14.2671	21.0785	36.9571	31.1263	35.8423	30.4233	20.3312	38.6886	28.6477	16.4231	25.9432	23.7201	32.6382	19.8706	26.124	17.6304	30.6636	23.5228	30.4621	12.984
EMC3|A	28.653	41.1981	63.7215	33.3586	54.1283	35.0443	31.3741	34.5169	21.6037	30.0511	31.9117	28.7978	20.2218	30.1579	28.1425	27.7147	22.4661	36.691	30.116	33.0081	34.1894	39.621	34.3787	25.2427	48.1981	24.1356	31.0438	38.0147	27.5502	28.9181	23.5344	34.0325	35.5475	28.3978	33.0724	18.4028	41.2407	25.8297	26.711	31.1464	34.7852	38.0635	28.4319	31.821	32.2882	27.9583	32.6901	30.2098	57.0735
EIF4EBP2|A	90.2512	107.311	167.677	133.05	84.1629	142.621	188.776	158.452	66.2201	186.123	146.803	73.6479	32.6975	156.793	111.415	88.7501	68.7685	42.6626	111.203	110.869	103.497	275.762	136.409	111.074	137.603	76.9193	117.663	122.494	55.375	73.733	114.224	238.12	202.632	210.246	141.898	84.3738	214.756	208.563	54.5902	86.7638	120.093	204.453	86.6667	121.695	92.8868	85.8448	112.47	124.434	62.8961
MORF4L1|A	97.6876	71.1633	158.196	133.785	104.041	159.642	87.2061	129.542	61.1017	119.162	70.2235	94.3188	17.8865	123.238	101.361	72.5252	88.1108	73.6726	116.461	108.183	119.877	145.002	91.9898	87.2471	62.9431	69.3846	117.754	116.204	64.4333	77.0647	79.1269	108.655	148.289	188.955	135.064	55.1316	139.649	68.1767	54.959	96.8573	97.6198	115.312	66.373	116.557	109.375	97.38	102.535	111.835	207.832
SELPLG|A	13.0796	5.38814	8.45794	42.6117	58.2082	41.7645	24.8119	17.5195	23.0768	23.5564	45.8645	71.3257	33.4009	43.6035	86.154	54.5001	49.8029	35.7221	65.3766	65.4657	41.6946	25.2671	37.2389	64.7161	4.00941	21.9535	20.6658	57.0678	40.5533	88.6258	19.0557	33.4562	31.1789	10.6424	66.5553	6.99398	49.319	15.4107	43.819	37.0964	53.0265	23.0203	27.7001	54.582	25.3507	13.6765	22.417	62.4405	47.0297
IRF2|A	35.9744	35.9382	42.7077	36.5738	55.3523	41.6669	35.1395	36.7733	24.4098	49.8604	37.6013	49.3287	18.4457	68.7463	53.9163	39.3577	50.9241	40.2798	47.7907	53.0076	54.2878	47.0235	49.1253	34.3952	23.1585	34.8071	31.4589	51.1174	31.0672	58.1713	30.0609	45.3736	47.0999	61.4392	69.1561	22.9901	48.1052	31.6805	38.0445	44.6563	50.3159	46.5727	27.5007	81.2315	33.25	47.952	33.2781	67.5214	30.9191
NCOA4|A	190.645	190.898	226.934	255.169	193.084	443.46	201.176	349.956	96.0653	266.203	321.417	132.588	44.8856	237.529	259.31	235.946	88.1895	121.757	246.633	254.372	229.84	319.445	219.615	227.375	176.731	120.621	194.817	219.254	78.2251	186.695	216.88	349.099	375.335	482.091	300.901	120.236	339.46	202.815	101.259	167.212	185.543	270.206	326.647	384.842	335.123	109.644	218.749	244.609	59.6796
YIPF5|A	77.1739	33.9546	66.7597	89.9239	49.2306	122.816	74.8114	55.8483	29.5653	64.1066	47.9948	31.9585	11.076	57.7876	64.6239	47.5906	24.6373	82.3565	56.2494	49.7759	79.7414	95.0701	60.6294	80.195	39.1809	35.2354	75.8783	65.8607	27.4789	51.1906	35.9861	83.5541	90.9855	145.356	65.415	35.3992	78.8923	76.6064	24.3906	39.8768	49.2884	105.948	74.0729	50.1983	59.6869	41.6104	52.0435	71.1605	47.233
DDX50|A	42.5847	36.864	72.7278	88.7261	35.4944	60.3551	52.884	48.6927	30.6252	69.8719	27.3435	47.9177	9.97394	62.6132	46.6561	39.5674	36.8621	34.8266	66.2238	55.2508	32.0281	77.6272	43.4451	33.0017	14.7412	31.4895	45.6124	70.6351	22.8367	47.142	48.862	51.0784	67.939	77.5264	60.834	18.4892	61.1179	71.855	27.7852	52.143	44.013	50.3665	49.4462	54.8515	33.0322	36.9715	53.6042	55.6524	48.1658
HSD3B7|A	83.8458	2.5461	20.813	41.6788	154.493	110.47	112.313	130.284	110.245	97.0971	79.582	103.322	35.3122	29.6692	156.435	85.1303	147.715	456.652	103.642	40.4594	75.933	49.4188	98.659	181.778	1.02837	71.2562	130.297	53.2359	681.322	172.467	69.5407	167.603	34.4844	14.7942	67.4661	81.9421	32.9322	84.0413	96.5179	54.2402	95.4738	64.3258	21.5597	110.735	71.1171	31.4229	61.4278	42.4418	15.4712
VAT1|A	339.133	91.5967	239.294	297.646	291.921	264.238	481.384	482.938	262.281	347.841	292.959	257.934	106.499	236.487	232.329	206.777	421.771	219.796	318.659	253.396	172.099	411.029	339.394	288.179	35.4959	204.733	577.978	347.833	315.887	316.16	247.299	455.678	338.22	74.1998	323.746	195.375	337.268	490.658	295.087	321.646	336.559	387.22	109.075	230.878	290.861	235.947	542.637	233.031	469.202
RNF170|A	28.658	12.1458	20.122	20.3585	14.8126	11.0443	21.8545	21.5548	11.5364	19.8351	14.4627	9.61214	5.91405	21.3916	16.1523	15.3061	16.4823	5.22981	17.5212	10.1834	20.2981	29.304	13.8003	9.26765	16.6393	12.8876	20.0927	17.5163	7.14327	19.529	14.5141	11.7774	20.034	53.4074	11.9052	9.30969	22.1593	25.7794	9.42123	11.3721	14.1708	14.9588	22.664	12.7339	21.4299	12.0063	8.21224	12.6005	5.78598
GPR108|A	62.6302	43.5602	105.869	106.86	75.1916	85.441	104.106	94.8991	58.2343	93.3005	73.4004	75.1883	23.384	92.284	50.7595	73.2962	72.6265	49.7528	100.512	59.4651	90.5979	127.368	84.8753	53.8827	38.2368	68.2715	100.01	99.5743	60.9114	98.3481	83.6192	80.475	71.8754	13.15	107.285	84.626	115.647	128.242	106.855	98.405	84.9343	101.3	65.3237	69.4999	95.3703	82.5511	109.818	97.1583	40.3977
COX15|A	41.0154	43.9384	60.9871	48.9239	48.3493	50.693	54.8544	57.8946	28.5296	59.8503	48.0055	32.3091	11.0265	51.7422	43.378	30.4174	47.1926	22.9424	38.8172	42.8981	36.5204	72.8566	44.9619	34.0383	26.1735	30.5389	35.1039	46.1419	24.3474	44.293	43.7126	76.3295	56.5247	77.4567	52.0579	22.9554	55.2966	66.8284	26.1803	34.0624	31.5212	54.6242	33.2617	53.617	31.2276	27.3132	40.7187	63.2978	15.5642
BLOC1S5|A	41.1247	11.1047	32.216	41.6238	28.3262	48.4592	31.8975	51.013	22.717	44.5539	38.6388	13.9608	5.91785	25.9385	24.9011	24.3661	33.1256	14.7047	28.6182	24.791	41.232	44.733	33.8833	19.4586	6.65195	19.7917	38.0191	32.4072	11.9368	33.0729	40.0491	36.845	34.1246	83.5919	35.2436	12.2325	36.1799	32.2677	20.2245	35.6064	19.4623	24.3009	35.4956	48.8272	48.4943	17.5687	26.2856	35.131	10.4049
RGL1|A	70.8016	13.1413	32.4403	53.5956	39.1163	106.365	69.8721	90.2671	29.1892	120.489	67.6754	37.7233	10.4591	75.6697	53.7602	43.1215	54.9687	18.3426	70.0342	68.5384	95.0012	103.903	51.0269	50.3654	7.41478	47.0183	65.4006	92.3676	18.2919	73.7123	72.7589	85.9887	76.5548	85.945	88.3744	33.8764	93.5639	85.5659	45.5522	52.1695	57.7454	70.2803	61.1474	122.311	89.4146	51.4562	49.4343	78.5774	32.6369
ALDH3A2|A	119.712	42.2159	56.1525	122.106	51.4334	47.0689	104.589	306.732	81.9991	80.3923	39.7196	49.9021	10.9466	97.8536	43.4179	52.5409	14.2973	15.7635	89.2729	53.3602	62.0367	149.952	91.026	14.5418	20.2573	85.2894	102.847	112.154	26.657	51.1106	80.5349	99.7227	127.038	95.4669	53.9256	75.1633	109.457	107.65	46.4609	53.5836	56.7224	136.433	72.7797	117.297	117.682	52.3678	105.866	80.7776	20.3466
ANAPC16|A	89.8626	60.2249	172.796	124.937	91.1522	77.865	91.8969	114.212	83.0547	121.269	74.302	102.182	34.9343	125.227	66.7344	69.3239	79.4572	57.4985	104.314	72.3657	65.3013	132.9	99.3612	82.8775	40.7447	102.588	106.21	102.545	80.9285	78.4111	70.5547	115.557	97.7189	182.576	97.3042	46.9381	113.625	103.44	56.5926	112.982	78.8851	63.8399	90.0845	87.2243	61.3488	94.4127	101.984	96.2181	37.9532
TDRD7|A	26.7327	11.6131	18.7578	23.4394	23.0729	20.3899	27.6926	28.4919	12.4093	22.9828	16.4713	13.9842	3.72101	28.8753	14.9483	15.6862	7.71657	8.84754	23.7297	18.2319	22.594	34.3923	18.247	9.78731	17.202	10.2145	20.0505	22.0345	10.3574	13.1931	17.38	27.425	24.4025	30.6665	28.234	15.4633	27.5342	13.5547	11.1341	18.8252	19.0338	28.739	16.5411	27.0577	20.9092	18.596	14.385	26.0357	8.64274
STX3|A	87.2426	18.7543	24.3413	38.58	48.9939	44.9008	78.4824	92.1673	39.839	47.9572	58.6756	39.9232	8.14104	62.4827	42.9781	42.1855	80.2057	26.6134	66.1664	41.0442	64.5023	51.2954	30.8329	30.9957	43.316	52.2671	68.5103	45.6621	34.4455	47.3295	61.1208	59.0628	46.4219	41.1351	47.841	30.3404	61.2057	50.2623	34.5393	36.0102	38.318	46.8123	25.4091	45.6865	68.3758	31.8225	42.7518	50.0886	15.7086
ARMH3|A	17.831	20.9911	32.0284	32.8593	21.9486	22.3545	28.9477	22.1623	15.7663	28.546	18.3996	20.5568	7.41409	29.8057	28.2832	18.8759	24.8286	11.1634	25.7481	21.4053	19.059	41.9474	21.7217	21.5592	14.2041	17.7719	18.6426	27.42	21.3061	23.4764	18.6748	31.1124	28.5885	20.0018	32.7862	10.9654	32.4309	34.4878	16.252	24.0606	25.8595	23.5923	24.7328	22.9582	17.7872	19.851	19.46	31.1641	20.7523
C11orf54|A	157.618	39.5391	45.7469	50.6878	36.3837	123.502	114.166	352.246	55.1671	90.7547	111.935	36.2921	27.0429	102.227	51.3296	85.5451	68.9056	19.9106	70.4889	41.5253	140.141	152.151	105.402	99.962	18.2746	111.353	82.5635	67.7341	17.3749	123.034	108.56	286.679	173.395	182.613	112.767	85.3954	152.927	56.3257	75.3321	38.6638	58.8952	175.08	78.5582	104.21	247.52	43.0076	83.4982	71.7153	10.3127
MGAT4A|A	29.2723	27.748	35.6697	40.3522	33.3776	31.1285	24.7145	22.4574	15.4593	37.2157	25.3793	21.254	5.64319	41.0676	40.8858	27.0625	9.49003	10.0423	35.5886	23.8901	38.9599	46.8524	24.6742	31.9167	9.31051	23.8818	26.5227	35.3936	11.0931	21.4236	28.8901	27.0628	35.9166	97.3028	54.6126	18.7014	43.4622	20.6417	14.2519	28.585	25.081	22.9219	81.5407	38.6053	45.4165	20.1522	19.5171	55.264	7.44012
UTP4|A	39.2994	15.5545	32.0179	39.0323	37.1234	61.8588	42.6632	34.7101	19.5468	59.7466	35.8145	22.9657	8.07123	24.5926	20.9251	33.2243	46.4527	25.506	43.0192	35.7723	33.1145	54.3098	34.879	29.7996	8.75904	28.7088	42.6326	35.9872	30.1916	32.1837	42.1922	68.9118	49.6802	17.9937	31.2836	27.5972	38.6035	36.8576	26.4314	36.129	32.5598	57.8941	16.4819	31.6832	34.3209	30.0114	29.4776	31.6048	17.3802
APBB1|A	30.3433	25.2994	53.128	34.4634	28.9499	27.9642	36.7027	26.7132	28.6547	30.8807	15.5957	28.7238	6.52158	38.1251	15.8645	11.9075	4.59547	9.79734	27.9116	31.8596	28.9798	56.1436	28.9844	29.4117	11.065	27.0267	29.0295	45.3509	23.2864	22.4963	22.2475	48.0222	40.5705	5.03194	39.0893	16.1044	49.0797	37.553	12.6712	27.6376	34.6186	41.3425	23.8713	21.7235	26.0405	26.2118	26.9481	31.0111	25.1391
ESD|A	155.855	90.2549	126.165	157.877	92.0968	109.17	128.709	183.176	90.7196	168.052	76.91	104.923	32.0609	112.928	72.073	86.4919	131.306	92.3493	120.514	75.8864	109.821	162.055	147.023	56.1318	98.5507	105.794	152.951	126.641	71.9886	91.6728	97.0502	120.245	141.475	183.093	93.7787	73.4279	135.536	96.7812	69.3621	115.442	117.847	154.774	78.4812	118.285	106.916	116.159	154.203	88.6411	67.3555
RB1|A	66.5716	29.5129	80.7756	50.2267	53.0957	59.5219	40.4171	47.0892	33.998	94.2016	48.6664	39.1711	7.16696	73.4814	57.6523	46.3287	35.5174	27.7385	53.7261	50.7844	82.0262	67.0386	55.4322	48.0848	32.7248	37.0073	44.3649	49.0759	23.187	46.3818	55.8837	60.7344	65.7708	249.985	94.0283	22.4298	68.455	42.1648	24.0846	52.3874	43.3604	68.5567	67.4891	87.8001	69.0305	38.0519	52.5758	68.9585	14.344
CREBL2|A	150.489	77.684	164.526	122.426	108.454	204.22	126.954	122.483	68.2986	147.91	118.862	82.8567	27.5257	109.08	135.315	91.3355	69.9049	70.3833	118.966	91.3018	145.977	161.849	117.391	116.007	129.102	63.9535	161.371	109.741	52.4551	81.1831	97.3504	116.572	121.803	343.407	150.822	41.3571	149.675	116.308	48.6265	90.544	76.1623	127.458	103.508	143.496	124.735	61.8387	110.219	131.128	63.8183
RNF19B|A	88.7541	12.3568	42.1325	56.7317	56.0869	66.6309	155.725	93.5702	54.083	44.9927	47.3217	53.2466	5.99064	49.0245	47.2303	35.4486	26.454	48.8671	73.8357	49.943	76.0673	96.3366	40.5912	44.7248	10.4844	21.4672	76.8038	77.6608	22.6791	44.5076	51.7921	106.358	65.6733	28.1661	61.7463	26.3355	85.8439	67.6932	27.7172	53.9439	40.3176	73.7872	25.8989	47.3901	80.8857	28.751	49.1452	65.9956	31.1186
SLU7|A	33.9782	26.0337	53.9711	53.1512	38.8936	61.0429	49.2634	21.6801	25.093	44.2473	35.6217	28.3874	15.2738	45.6483	33.6054	32.843	15.9216	31.1919	40.4746	31.2394	39.2146	81.2545	44.7309	43.3263	28.9219	32.0241	48.2221	46.8714	24.3497	29.7547	22.2176	51.9289	51.986	81.0523	41.286	25.7525	56.2281	47.2654	23.2508	27.9549	34.005	53.0604	47.7903	42.2455	33.4344	29.5618	23.2087	46.6514	16.7902
STN1|A	26.6709	31.6301	47.5117	60.8288	42.5534	42.8684	57.0129	45.2433	26.5151	44.2088	24.1664	38.6858	18.7233	46.7512	41.4553	30.5957	29.2322	34.8849	51.13	35.1066	35.0996	57.5588	42.703	31.9204	29.4235	25.0271	41.844	46.9719	34.7328	34.2448	31.2158	43.6347	51.5515	28.5698	49.6071	22.3435	41.5193	48.7092	25.7538	46.16	43.3317	39.3724	42.1412	36.0348	28.8976	34.8839	51.9762	52.3895	39.8422
CHTF8|A	70.553	63.9527	100.225	78.8727	102.904	120.773	66.1247	77.4752	38.1753	90.0693	59.1662	55.0373	10.5073	84.8988	75.5519	53.6372	80.5392	47.2936	77.3334	88.5067	85.2201	116.862	65.5528	73.0345	40.3211	34.7202	73.1266	93.6941	51.9676	63.7077	44.2063	136.865	103.371	26.9913	108.683	29.3743	116.763	60.0775	40.0301	54.5236	68.589	84.7832	65.6921	117.694	86.6256	47.5834	62.6663	108.079	27.6381
COQ5|A	59.4746	27.8899	40.136	40.6862	44.0319	78.3047	55.3441	67.6505	33.8493	60.9281	46.6075	41.5709	17.1526	41.8832	42.7356	32.9679	69.5608	43.3435	45.9925	30.0125	49.2231	60.9638	39.6864	54.1507	20.7455	46.9693	37.7564	42.3391	29.1325	49.3455	28.6955	53.1326	43.0159	40.6696	43.6019	25.6419	47.694	46.0176	33.081	38.9198	33.2708	43.307	29.5941	43.8543	50.0828	26.6754	39.0021	45.041	37.2378
TLR3|A	70.4518	2.49512	62.7856	58.0487	45.7561	76.0998	78.7711	49.3729	33.323	66.3548	76.3481	25.7881	17.157	66.237	44.3376	47.7284	17.7971	25.806	63.2653	44.7346	99.603	95.1067	64.5619	42.7029	2.31032	18.6084	52.3557	55.5522	27.0126	45.6658	50.3363	71.9143	60.1784	179.416	75.7803	23.7017	36.9828	37.8706	28.5561	36.1895	29.9311	64.3314	65.6458	70.1273	100.243	23.0166	22.9492	70.3251	1.16158
TRIP4|A	43.2697	14.5609	35.7571	30.9838	29.2601	31.6457	33.4132	33.5782	24.9096	37.742	17.8888	26.4483	7.58387	37.3698	23.8565	21.2005	17.1681	17.9932	36.3562	24.8506	28.8449	49.9162	28.4431	18.8213	12.5348	20.9651	34.2425	37.8814	20.1003	19.1991	30.6489	33.2523	35.8397	37.3461	34.2095	19.865	34.2833	21.2564	19.2931	29.1899	24.9123	29.6409	18.7285	33.719	48.3294	23.2055	26.2238	26.9791	29.1908
TRMT1L|A	30.5503	9.503	34.7204	28.343	19.7792	39.4452	25.2071	29.3215	16.5429	42.5377	21.9215	18.6637	5.74352	33.3395	22.8631	15.298	13.1486	11.9487	25.1465	23.5647	32.5957	42.4781	23.7862	15.0782	16.2947	14.1015	25.7909	24.231	7.8136	24.3715	18.6323	34.0087	32.0984	86.2241	24.681	10.1561	30.4525	26.2114	12.4938	16.4244	17.3517	24.4989	30.6359	41.0939	31.5836	16.5545	17.6318	21.1333	9.22114
PLPBP|A	105.886	42.8595	81.1552	66.3438	61.5601	45.7562	80.9385	53.8495	54.5649	86.51	45.0633	39.0559	17.9541	45.6009	38.7132	44.6878	30.7992	29.221	76.9198	43.0558	94.8936	103.156	71.7769	40.7462	44.9406	41.6153	59.1143	63.5649	37.254	40.5456	62.8451	91.3561	78.5907	106.954	45.9943	44.405	88.4344	79.1091	33.1798	67.1321	55.6634	64.826	44.7317	46.8504	85.2505	61.29	45.9929	43.9258	58.6069
FAM78A|A	4.29884	1.10338	3.97224	9.64779	12.0156	6.69186	4.72966	3.74388	4.61059	5.35431	10.7218	14.7007	7.04448	10.9134	17.0097	12.6457	16.8913	5.47318	17.4286	16.1802	9.34625	7.51549	11.378	8.02231	1.12223	7.76054	4.1615	18.0568	6.10256	19.9712	4.40486	7.00849	8.94567	2.56113	12.0002	2.77003	11.148	4.3176	9.09144	7.39934	14.5213	5.25797	9.41422	12.4736	6.93147	7.33225	4.11633	13.1417	5.70599
CCR2|A	4.0628	0.807226	0.247026	3.85155	14.2925	12.101	6.55572	1.72029	9.16966	4.6957	2.79439	9.81395	4.3375	5.69443	13.9049	7.69833	7.72733	4.5382	11.5694	23.9493	10.8718	3.64455	9.55193	6.29571	1.31451	2.05307	3.69643	7.1895	3.25871	16.6692	9.0041	8.41808	8.37064	13.6814	19.8137	0.573671	11.8926	2.3907	2.72547	4.77489	7.09122	4.36778	16.19	14.4758	4.14009	1.06373	2.31599	20.1624	1.10056
GPR65|A	2.82929	0.531304	1.15982	5.94006	14.2564	9.80035	3.71359	2.63142	3.60525	4.02782	9.83472	8.85697	4.42245	5.45663	18.1402	11.7862	8.31902	6.36986	9.88613	15.2009	8.59275	5.22422	5.5072	8.0723	1.49219	3.42822	4.38838	7.70047	3.85482	11.5083	4.74631	3.57596	6.83606	27.5853	12.7614	1.02354	6.95323	3.53753	3.7085	4.57526	7.75143	3.705	11.9543	14.2665	6.40447	2.46552	2.15522	13.4364	4.52269
OAS1|A	43.195	4.50263	20.1201	25.1548	64.0437	49.5368	42.1007	85.6636	57.7947	39.5861	58.6916	37.2852	25.4684	36.2966	45.7861	40.7517	43.2894	60.3537	58.5002	37.6902	50.1097	37.3978	45.8579	52.2805	6.08755	26.9592	49.4483	42.879	29.7626	43.557	23.5986	63.2394	36.8832	42.5784	50.4736	33.3117	53.6252	18.6188	26.8001	33.2324	36.6674	35.501	22.349	40.1305	62.4362	27.0342	24.8271	43.6524	22.4047
IFIT3|A	62.9367	31.5744	87.0625	69.238	68.4569	60.8261	91.9748	83.1346	46.9195	78.3288	62.9979	71.5418	27.195	128.651	74.8029	62.1029	34.5584	49.4658	95.215	88.1524	107.459	111.155	92.4022	63.8099	16.5617	59.469	95.9455	117.212	52.9816	72.5706	55.3411	119.543	97.608	176.221	91.7775	37.0395	125.954	42.7503	54.7248	86.0447	102.263	91.9873	47.8146	143.454	70.6961	88.7632	54.7593	64.228	31.2267
CDC42SE2|A	76.2896	50.9962	68.1009	73.2403	112.3	106.343	89.5449	80.8623	69.8734	87.8645	69.103	49.909	17.7265	68.0564	61.1647	86.2889	55.1409	44.0155	130.006	60.8232	139.928	121.268	82.6128	54.1213	69.2586	38.245	75.6816	73.0131	41.6952	91.8991	104.819	78.3829	77.1485	276.029	110.25	42.2869	99.5652	28.4138	40.9015	70.3716	50.4289	97.8354	82.243	96.2421	99.0487	49.3373	60.3562	86.4352	16.6753
FGL2|A	54.7625	25.2585	35.5192	87.2869	138.062	153.485	61.3267	58.8662	23.1607	61.0166	48.0722	78.3867	14.3686	74.7038	115.174	84.439	38.5479	36.7252	79.3069	87.2376	124.537	84.5661	55.5714	80.0477	35.8072	28.9967	61.6176	73.3887	11.4087	95.9995	52.673	62.8452	97.3669	484.69	256.346	18.7902	178.701	23.0884	29.2128	83.7513	44.1303	80.6412	121.17	153.508	74.7644	29.2002	47.1958	163.263	29.0208
DOCK2|A	4.6144	1.11518	1.77955	10.9554	18.3316	10.3902	5.80955	3.03317	3.15968	5.24835	13.8083	12.491	3.32553	9.88949	24.4023	13.7958	6.46539	6.07005	16.8422	19.138	10.5283	6.87606	6.3868	13.6896	2.68687	6.85117	4.88615	11.7613	3.13132	18.825	4.74844	6.64049	9.01362	9.01096	21.2302	1.10401	11.1532	4.91834	6.1321	4.81109	11.0954	5.41882	24.8778	12.8893	6.77902	2.31046	2.20728	21.8212	3.42193
NAT8|A	880.123	0.0860006	3.89502	429.818	827.817	2503.31	1134.31	2337.53	747.979	1062.16	1138.92	469.393	336.118	251.103	52.2865	928.494	91.436	43.3826	1086.4	1029.34	2352.01	879.905	1094.33	230.043	0.695031	1025.73	800.505	972.487	224.625	813.097	960.712	3245.77	907.629	411.672	528.671	2067.07	1297.6	928.925	768.796	668.637	618.553	1909.46	224.891	3623.38	4155.78	578.709	1286.75	309.688	6.81735
TRIM26|A	38.1153	24.8682	56.2779	47.3122	70.5589	44.9411	23.8228	40.4912	28.9359	46.9314	54.9191	33.4035	15.5732	60.2311	52.4279	50.3997	46.2624	26.8719	83.6908	58.8673	49.3673	65.3007	48.7146	35.5041	17.2058	34.1179	31.9548	52.6492	30.018	51.9796	39.8413	49.8501	49.7219	19.0407	77.0462	31.092	60.8571	37.1627	36.486	43.1959	43.8283	49.6501	23.8782	77.8379	68.289	33.7417	33.5789	56.9275	28.7984
TRIM14|A	40.3426	8.6744	22.0357	21.1235	40.7136	39.4549	37.0213	40.5913	14.2896	48.403	57.8431	20.88	9.86176	41.7432	52.7154	43.8827	26.2874	25.4481	68.3888	35.7866	40.377	48.8792	36.8803	29.695	2.60373	11.848	27.9913	36.9374	43.1738	35.8948	47.2686	44.8343	30.1254	31.4822	41.0427	62.2917	38.3824	20.4902	30.5223	15.9954	22.4656	35.9592	16.4971	44.2471	60.4381	13.9909	14.2371	46.7642	5.70427
TPMT|A	57.4802	26.4733	29.6052	34.2147	82.1848	81.1313	37.7048	104.543	44.9221	127.475	87.7289	38.2144	28.783	50.8177	47.4091	83.3652	35.0563	41.8076	94.9631	44.129	113.015	68.4319	72.8535	42.9494	15.9523	42.419	47.3515	52.2479	31.0478	89.2946	76.5927	87.4017	76.5247	196.655	67.0077	64.3251	74.7241	34.6989	59.8877	61.3547	44.7883	84.4767	38.8655	165.239	163.793	33.5127	51.3597	84.5386	29.7338
ACSL5|A	8.24085	11.728	29.8647	17.1947	33.9327	18.9904	13.1016	13.2428	8.06712	18.8963	32.7159	32.5232	19.6099	55.7493	54.0052	26.6994	33.3666	38.7509	40.7825	36.4803	27.3828	26.7962	23.9777	31.164	22.9255	34.7739	11.1352	35.3943	13.4235	49.7968	10.9478	50.237	36.1491	60.9781	47.694	9.34454	32.8652	7.71174	17.5997	30.6826	47.3214	18.1692	52.3791	51.4316	16.2095	24.1326	19.3584	75.5336	6.74648
AOAH|A	12.0455	2.63354	5.0081	17.3535	30.1661	40.5598	13.9444	16.3048	7.98361	12.2705	18.5116	27.706	7.99155	18.4997	56.3356	26.4603	16.3189	9.75827	27.8924	15.4016	27.9848	11.4823	15.4947	36.4227	3.24764	12.4559	14.2655	32.123	9.58723	32.3963	12.437	14.2509	20.4361	20.459	37.2292	2.31254	19.916	7.20799	9.40554	11.9399	26.7862	8.53274	30.4545	50.8064	11.0143	5.68558	6.98632	34.4294	13.3769
VAMP5|A	106.247	26.5011	134.55	206.242	222.575	228.686	158.907	247.608	134.028	145.223	104.689	266.92	108.326	233.597	141.595	161.39	319.951	472.432	337.657	184.216	315.552	212.479	222.023	142.055	8.55552	167.946	166.064	359.353	159.174	261.741	88.9605	176.381	140.753	25.0383	286.055	139.849	194.975	129.22	163.894	290.25	246.359	181.41	75.4562	288.887	192.689	216.442	282.46	202.443	217.853
TNFRSF1B|A	34.4449	13.6783	42.3609	75.0095	89.7875	43.7758	32.8086	32.165	30.5493	35.6183	62.9783	127.05	31.3793	96.1022	113.32	73.9639	74.2804	41.9078	166.351	89.3697	84.3651	60.3715	59.5146	81.7025	8.18317	57.7069	36.5044	142.772	62.8085	94.5164	54.0295	50.8817	76.8866	13.3765	103.811	23.4611	88.2688	22.3785	55.9694	79.532	70.0097	49.3765	41.7751	90.0919	53.1569	74.9308	53.9001	89.5495	123.621
OXLD1|B	21.341	14.1761	22.3332	16.8229	37.4161	17.3448	18.3458	25.1443	24.8388	16.4335	12.3853	35.748	13.4505	28.6222	24.1597	19.9815	49.2164	24.6385	27.0308	20.308	20.63	18.3228	19.5202	22.6407	11.1909	29.5751	15.1351	34.0707	38.8888	45.2575	18.6123	19.573	13.7277	1.2091	17.3744	16.4715	22.2471	23.0742	25.0188	22.4466	24.2123	16.5165	10.689	38.023	18.1856	21.8273	30.0303	20.4565	32.2801
MOCS1|B	17.8988	30.9463	27.4804	43.1478	13.215	7.15946	11.3135	20.455	19.6569	23.7948	7.05328	13.4106	4.47068	41.3623	13.4305	8.09142	7.4602	10.2868	9.19135	17.5822	18.7963	34.3487	24.9611	29.1116	10.7892	69.1935	16.4704	21.0866	23.4213	5.93282	13.2298	20.4918	46.0766	5.01028	22.4251	13.3783	38.8891	15.9632	15.1549	36.9522	42.4191	22.3063	36.1311	18.4646	17.7908	44.5135	19.6769	23.1922	11.7361
PAXX|B	22.6852	22.1033	25.2545	32.5726	43.0949	30.4071	18.6514	33.1606	42.4415	25.646	20.2853	73.6385	27.6094	41.9509	41.5653	38.7	48.0169	42.9193	39.3591	32.7003	25.0862	25.6934	28.9827	33.4905	16.1811	54.4087	20.4632	46.7745	40.9826	38.069	21.3641	15.4174	18.8329	0.452861	25.1322	40.4784	31.5361	19.3084	33.3125	32.8698	32.9333	20.8226	12.1434	40.1935	25.4628	42.9022	28.786	42.9405	57.6971
NDRG2|B	40.58	41.4171	77.6496	52.9971	28.5372	17.5285	36.8216	39.3015	40.1897	35.3066	12.0753	33.2038	4.30863	84.2488	26.3788	17.8099	6.65714	15.1017	49.3942	35.6564	35.5622	68.7324	52.8371	16.1897	67.1267	63.9753	40.1133	64.2475	14.1615	9.53581	46.7532	42.7501	77.8378	16.0095	45.2809	29.3114	64.708	20.9646	28.4013	54.9537	46.0637	39.742	19.4542	28.8495	48.9242	90.6588	56.2769	54.8743	15.1407
GNG11|B	99.5389	40.0681	116.061	151.15	61.3033	243.628	70.5092	67.1014	83.0477	131.791	12.5343	134.827	32.1075	225.392	65.0223	78.9064	29.6105	136.005	101.997	77.437	173.396	108.857	181.275	121.177	122.053	185.987	212.199	260.143	150.794	29.8558	93.5643	113.626	155.508	395.703	89.6523	107.149	108.974	65.8525	71.8893	134.873	157.44	97.9566	93.5301	108.01	130.923	178.49	189.677	88.0253	103.668
CCNB1IP1|B	35.1578	30.2643	65.6215	50.6551	18.7924	11.0295	37.2574	76.1155	39.1461	27.8729	14.6441	24.5515	6.5562	45.4129	17.1967	18.425	23.8243	19.5181	27.2467	23.4551	13.7614	56.3373	49.0348	9.67771	43.5005	48.1847	65.118	41.0105	10.6642	8.92016	24.881	37.1746	57.7739	21.7849	16.2856	20.8182	43.4731	26.8022	18.619	26.1355	25.1122	30.8458	15.8765	20.432	28.9177	41.1008	60.613	30.0648	47.8583
MMP11|B	11.5078	3.02892	5.18886	12.7046	11.7422	8.66834	5.9546	8.7335	5.89591	16.179	2.81138	20.7939	1.57827	7.72519	23.2664	5.95579	2.90117	13.0118	3.85559	8.03971	7.57552	10.734	5.52709	13.3104	0.693828	14.7285	6.53281	22.1508	14.6416	3.86423	1.79933	5.99833	5.79665	0.702663	7.1857	3.93052	9.55137	8.865	14.8372	9.12173	20.3513	8.48925	5.39021	11.5882	5.44639	9.04877	5.80056	16.2196	195.181
C1QTNF6|B	8.64724	1.75587	5.51087	10.0175	3.21506	8.60041	4.88348	4.60977	7.5781	12.8261	4.68326	12.0392	1.95119	11.6838	19.5291	7.66564	12.9748	12.6146	4.00821	6.63049	7.0463	5.37932	5.58981	12.1185	0.648297	22.9629	8.76956	14.4757	7.27541	4.09648	5.3656	13.2811	5.67422	1.35417	6.30201	8.03673	7.40565	8.98154	12.6866	6.88463	17.7834	5.31488	4.89971	5.0693	6.88434	8.87329	3.94649	11.6152	75.4284
COL1A2|B	42.5011	84.1692	149.675	523.717	88.1013	148.16	32.5561	26.8293	34.407	592.706	35.8896	430.771	14.6558	130.539	726.793	120.386	5.27317	329.947	42.8511	581.92	115.193	139.558	78.601	966.952	19.071	226.87	54.2059	282.678	202.727	38.8746	47.9149	74.6584	268.739	55.4358	491.055	69.3845	345.294	63.9184	286.199	320.684	570.414	192.573	136.936	181.394	68.5198	143.601	54.309	449.401	5776.85
TRNP1|B	0.38591	14.5286	37.7422	13.3962	41.5011	0.587761	0.466376	0.286757	0.205528	3.7771	0.926733	7.32118	2.45976	1.93708	10.3047	1.17704	9.08799	67.1158	2.24092	8.3661	1.41259	3.05368	2.13522	3.96456	7.34515	5.96482	1.26181	0.692576	6.25061	0.632632	0.620672	1.44574	5.83624	1.01819	5.99602	1.06628	13.4103	0.468687	2.45015	3.70488	2.91952	2.30762	8.49335	2.42123	0.665157	2.39603	0.875058	6.86576	16.953
RALGAPA2|B	9.60149	23.1086	30.1	17.2931	20.0409	7.50241	7.82875	4.39816	6.68687	13.0427	12.1613	7.20665	2.64825	17.1871	14.0077	8.67427	3.37331	5.61682	9.1633	12.0662	11.749	25.142	6.88553	14.8897	73.384	14.5843	9.5831	15.5658	7.11877	5.70696	6.38662	24.1955	22.2716	7.14186	15.9804	6.12346	23.9926	21.5631	5.84002	7.76653	19.4031	11.8045	25.1629	8.22818	15.7907	8.50128	4.43944	22.2338	2.74473
SAV1|B	22.9956	20.6138	43.2307	23.7067	15.8768	14.2883	15.8473	20.3862	13.7573	26.0635	9.52553	16.6189	4.64945	36.4581	14.7768	11.5112	6.80097	10.3965	22.9812	28.3506	18.234	35.9043	24.0452	8.34881	34.33	22.5646	24.8491	22.7143	9.00707	8.74998	21.3417	25.1892	33.2842	44.6153	21.7598	10.4358	33.6669	11.0064	14.5568	31.1795	17.4326	21.7144	13.462	15.7436	23.8124	21.4849	20.233	31.2071	45.516
CTDSPL|B	37.1894	128.726	97.7374	47.2862	46.8804	26.229	36.0221	34.5211	20.0499	30.2552	16.0738	30.0788	5.64284	40.2255	27.7369	17.8877	24.0743	15.1003	28.979	44.0699	42.3338	59.0564	24.697	23.6581	66.5826	31.5752	39.5887	51.0536	13.8876	21.0967	29.2937	40.4263	46.9029	33.3375	35.6907	12.6398	92.9392	27.171	11.5189	24.5386	28.5435	39.1395	25.8283	30.7592	37.581	29.5828	27.7627	37.3046	17.5027
MEGF8|B	17.3675	23.5118	70.3702	31.7648	26.2681	13.5456	21.8411	12.0526	23.2642	27.4325	17.5148	18.8169	5.84727	30.7858	26.591	13.5644	28.4334	10.4159	21.2346	29.2953	24.0465	50.683	21.2656	14.6815	22.3554	22.2147	22.1145	35.1667	29.415	14.3677	20.0934	40.924	33.5918	3.81061	26.7514	19.5878	45.3775	36.0145	17.0573	16.2106	23.0113	22.7734	22.3464	12.7808	38.9258	17.5398	15.5644	27.9311	27.0239
PFKM|B	24.7765	83.2092	57.0487	28.7133	28.1251	52.8358	32.6417	9.30902	17.8338	44.3608	29.0147	20.7436	4.55441	31.5952	32.4982	18.5252	19.8364	14.6139	20.9939	26.4324	29.069	39.7554	22.7176	29.0157	92.3786	27.5322	28.8098	41	12.3431	12.7444	18.0372	38.776	42.0515	11.3354	29.1103	12.386	48.9221	22.8919	15.4513	22.0967	22.507	26.7809	29.4747	25.6648	35.4042	24.8815	11.4736	36.2919	19.6666
ERMP1|B	17.9633	64.3506	103.782	35.3081	22.2981	19.2989	18.7443	19.7904	9.6607	36.5336	22.3964	13.2042	3.55685	32.5318	18.6557	17.0957	7.10649	9.21383	23.8526	28.3511	24.5014	54.2568	16.4655	20.835	92.6653	8.05817	19.8926	26.2982	9.39591	14.7097	12.5583	39.7079	49.7216	48.3997	46.3376	17.3761	50.7557	24.3306	12.3125	21.8114	17.1264	33.9411	21.0765	18.7005	24.0011	14.6535	24.7459	35.7073	20.0216
FGFR2|B	16.5134	16.542	40.3347	26.1444	7.19675	6.56508	23.0524	10.2521	7.78114	19.4735	24.7416	16.5873	8.80828	12.7737	36.8972	4.67617	6.01093	2.966	10.7039	15.8072	4.88278	39.3974	20.6887	42.9651	1.81194	14.209	11.7714	17.682	1.0024	4.02629	6.07715	5.99068	22.4432	15.2574	25.2157	5.24614	23.2991	44.7789	8.15925	12.6777	9.81339	16.3769	30.0304	28.0602	9.30544	8.73195	12.2979	16.9685	0.361852
FGD4|B	23.0774	36.6986	16.7063	13.2963	9.53694	11.939	11.2263	10.5258	7.65816	16.189	20.7358	7.22746	3.1404	17.9544	17.5454	9.19784	12.1713	8.19946	7.8241	8.28159	13.3097	21.2726	10.6451	20.8304	58.7424	16.0435	11.022	14.6208	5.44618	6.62974	9.8764	14.8383	21.781	34.4141	16.7097	6.29783	18.3444	15.2798	10.1662	18.7512	10.333	9.78577	27.2257	12.376	12.1269	13.957	9.9037	16.0876	3.21539
PTPRU|B	1.36946	7.77007	157.015	66.8621	56.7312	3.53114	19.4922	3.65581	21.1596	9.29436	23.8573	3.94916	10.7357	24.4784	20.8184	13.3271	17.9321	19.9511	28.223	32.0201	8.61986	53.7219	15.1928	10.194	1.35989	20.0287	20.0679	26.8299	20.8279	5.95197	8.56352	28.5238	26.4327	2.35089	17.1576	7.11281	28.4553	68.9219	11.908	18.4348	14.464	10.4016	20.6374	2.88664	3.37103	13.4778	19.1178	27.6207	19.6209
SUMF1|B	17.9646	27.3427	48.1583	14.8619	38.804	21.1993	15.1119	22.8399	9.59726	25.8645	16.0539	17.688	6.4145	18.3758	17.304	13.1668	27.9244	25.3713	16.6217	27.7836	20.1264	15.9263	18.6586	19.3086	30.5362	10.0138	14.5622	16.3717	21.3733	21.6578	10.2266	19.1199	22.4394	12.1328	19.7399	5.22679	19.0157	13.6669	14.2261	16.1011	17.9043	14.2808	26.4621	21.5877	22.5895	10.5304	17.7045	20.7579	32.2108
CIPC|B	14.8035	21.8281	30.2199	15.8562	9.6818	8.1426	12.6094	14.3856	9.28281	13.5783	9.12528	9.78092	1.60212	20.557	13.4161	9.58003	4.74164	5.05159	17.9228	14.9324	9.83929	26.4326	11.5043	8.22918	102.407	14.9426	14.2615	17.8454	4.42339	6.89248	15.4535	19.3334	21.6961	16.9366	14.1003	8.394	24.5324	11.9777	9.70419	13.0322	14.3019	14.7433	13.8365	10.5854	16.8206	14.6772	9.27336	21.5341	7.10428
APBB2|B	12.2751	11.8021	74.3559	39.2411	11.7913	12.0263	11.8471	9.10662	11.9788	27.3078	6.5093	17.8346	6.52678	34.9829	24.0784	13.7286	7.80657	12.1281	18.4699	23.0224	19.8071	35.4794	19.5076	24.4608	23.6543	31.258	12.575	40.3445	9.00796	6.3431	24.42	21.6963	41.0934	47.6146	34.9253	11.837	32.9688	19.6901	13.6613	31.7699	31.4256	20.509	25.7411	16.8546	20.5098	31.333	18.3448	34.3621	11.1544
VLDLR|B	42.7499	44.8767	73.4575	24.3643	20.1234	20.0746	34.3766	43.1795	16.1957	29.9289	22.7142	14.4148	5.16376	30.1686	15.996	19.5353	15.4992	20.3447	18.2449	21.9386	24.7979	24.0952	20.468	19.6682	60.0586	16.4256	31.438	23.3323	24.215	20.8518	50.8968	68.0884	26.5573	19.9775	17.6999	19.7908	28.6601	18.1657	11.3338	21.1766	25.4207	22.5487	7.98228	22.2769	18.1746	11.0824	20.6526	19.3933	10.1954
NIPSNAP2|B	48.5642	103.76	83.3967	36.6064	40.6315	31.0882	17.8843	21.3355	19.3837	46.723	21.9778	27.615	6.78246	30.2628	29.5239	23.6693	20.1171	19.6538	19.7614	26.5051	25.4656	39.0851	17.5003	26.9296	129.101	21.7821	34.3609	26.0473	17.2709	20.0158	14.202	26.8221	27.5716	89.077	26.3065	17.2978	32.1071	21.1935	13.7391	24.3328	24.4881	30.5281	33.0999	28.3668	23.6357	22.7474	23.0971	32.0103	34.9848
RPL15|B	218.22	275.349	706.848	335.453	347.114	278.527	200.195	324.315	183.829	317.233	148.705	279.248	154.846	258.862	205.926	188.01	248.798	377.824	247	303.035	208.852	324.756	269.793	217.934	330.656	286.999	321.033	326.188	154.533	234.667	132.792	225.276	360.454	262.779	251.641	120.506	336.19	190.047	157.488	231.962	284.471	309.809	189.848	290.358	150.401	249.406	449.255	297.127	598.42
SLC16A2|B	29.9126	6.44925	63.9918	44.17	8.93081	6.55196	18.3578	9.33568	16.8155	22.5446	3.56003	10.5107	3.42692	29.9459	19.5431	5.65592	2.41831	16.1858	11.3707	24.2829	22.1903	37.8133	15.9888	10.7221	1.86987	28.368	40.5579	23.918	10.3499	1.65792	18.8731	10.1041	32.6491	11.0653	27.6449	5.36246	55.4142	36.2186	9.13129	34.0659	19.6822	25.7526	9.69544	9.21057	27.2414	22.6222	32.2746	21.4458	43.3568
ATP6V1D|B	62.4453	60.7514	56.7393	41.9895	51.4291	41.6429	59.9374	73.7855	36.5629	39.0607	29.4465	35.2758	13.5346	56.1476	27.3863	33.4025	20.8791	41.3071	61.7855	52.3204	37.0312	54.6353	54.3949	25.8261	166.212	40.8383	65.3058	57.1429	29.4385	33.9158	56.6467	65.6938	48.843	46.4915	36.1607	26.7809	58.5905	25.2718	32.1866	46.5977	38.4278	45.344	26.2233	57.2802	67.6051	34.2508	40.5276	45.1224	60.1324
GLRX5|B	25.9696	24.6618	60.1259	32.2028	36.3627	32.7874	26.6456	33.5708	15.5393	24.8139	14.2296	29.3797	9.66398	39.6414	23.5163	25.3569	13.2771	26.6095	32.4505	27.0999	25.4468	40.9981	30.7456	19.158	51.4458	37.9594	25.7756	33.8859	15.76	19.6589	23.8715	37.1344	37.3568	27.8251	28.3432	21.4285	48.6212	20.3602	22.9614	33.5079	29.1586	35.1514	14.4297	38.8377	34.7286	32.1381	35.1219	31.7594	46.0675
PCDH1|B	10.4063	31.6913	112.886	45.5228	21.276	32.6294	11.304	10.1963	7.15514	29.8692	8.91881	18.6982	3.15965	63.2798	30.5303	23.1931	1.28505	24.4529	26.1623	29.4053	29.4673	55.5751	33.5412	22.0245	56.1409	27.2849	17.8443	62.1322	9.77487	7.71001	16.472	40.5701	96.9694	4.91589	27.7297	11.533	65.8614	11.2248	22.127	50.7759	45.8462	30.9746	30.3368	36.5405	26.289	36.8688	27.1263	33.0255	11.1281
ATP8B1|B	5.59169	10.4619	65.4406	15.6159	13.8943	7.85684	4.16642	3.78587	2.72121	24.2414	6.23334	9.16228	0.963972	25.5856	9.20256	10.6019	0.884358	11.9913	10.0489	11.9831	17.3708	16.191	15.8491	9.07069	29.1466	7.71593	6.94712	22.8591	5.31105	3.64715	6.0382	13.84	33.5657	34.1312	18.2668	5.5404	23.8122	6.67014	8.63899	21.038	24.3654	11.2794	31.3818	9.75131	9.97474	18.1917	9.83042	24.7836	9.56287
SOX4|B	35.1166	9.75056	114.805	52.404	67.5858	27.7062	14.3854	32.6255	41.349	46.027	30.5152	29.8189	7.51644	62.5572	37.4635	19.6262	54.7604	23.4079	14.4622	42.1618	19.764	42.7498	36.6973	37.461	12.8982	41.3803	56.2796	53.5234	58.4854	25.2743	14.8498	41.7413	65.0354	59.5414	63.7507	10.4253	60.3462	32.1822	26.5269	43.8196	41.7419	29.7089	29.4197	36.0648	23.2228	40.3375	40.066	68.3598	150.225
FNIP2|B	32.0032	102.335	29.3739	25.3566	21.0232	30.0855	26.2741	27.042	10.8369	27.5328	18.0442	19.8991	2.66452	36.1694	19.0867	22.2641	4.50126	8.68599	26.8184	23.9225	21.4967	46.4861	17.4558	13.3379	87.2507	19.783	17.7471	22.7711	33.8326	7.48934	34.9798	27.4319	38.8657	64.0108	39.4937	9.53457	34.6084	16.036	12.3153	23.5374	17.722	28.3335	27.4165	16.2512	22.5194	22.7189	17.5349	28.0728	4.63185
CXADR|B	16.9153	3.87589	64.1635	17.9728	22.135	0.0365921	7.45771	6.20923	15.6896	9.12016	4.96722	3.77876	5.30653	20.8778	15.2849	6.46003	7.35201	9.73375	3.99425	4.20868	1.43222	24.0411	10.6188	1.82927	15.8898	10.8702	11.0052	8.96607	0.725421	6.66565	5.89638	8.58296	16.8651	53.839	18.9594	1.91777	14.5014	16.2855	4.57838	11.615	6.31127	2.24885	17.3838	16.227	0.156003	3.87799	10.2725	19.2916	3.31069
TLE2|B	6.18994	27.9644	47.7858	17.2787	10.45	3.55742	4.10799	6.31462	14.6984	5.88413	2.48614	19.4888	1.32696	32.1614	13.607	5.34008	0.907334	5.60152	23.6744	18.1522	11.1588	21.0051	12.5512	6.39807	19.3941	30.6699	7.14742	36.8474	8.14895	4.07039	6.55859	10.6255	21.8524	0.613235	7.81493	9.30662	27.5961	6.88057	10.9386	11.0881	23.9438	8.01586	5.85286	6.78472	10.1016	33.1956	9.29087	13.4613	6.75305
ZBED3|B	11.7195	14.2968	30.0735	17.3926	12.4759	11.683	15.0014	18.0643	15.4886	35.6555	22.3943	14.4561	14.249	22.6124	28.6689	9.48305	16.8419	6.33528	9.82413	12.3464	7.50904	22.6774	20.0317	15.8048	12.178	33.5409	18.4777	19.6435	13.2012	23.7182	10.8378	19.8097	29.3549	17.0708	15.6576	15.9606	27.3222	11.9362	12.5005	18.3971	16.7316	19.1017	7.09534	18.3927	16.2532	11.0665	13.7227	13.9466	6.32087
TLE1|B	16.8041	27.1669	39.6014	29.4089	29.1924	9.78084	9.07908	25.371	23.5925	20.0003	7.6852	17.7882	4.51795	41.8245	26.0885	11.0404	4.79637	19.3733	15.6282	18.1263	12.8601	41.0752	18.0392	18.6068	27.087	48.8185	6.71133	43.0823	25.6032	13.0046	12.6244	23.468	26.0916	11.0411	18.7732	8.40632	35.8138	14.0379	18.8789	26.5031	28.7426	15.1668	12.3685	18.5905	13.4046	49.0724	23.0373	31.5504	16.5552
NNT|B	36.4503	148.542	49.4906	23.3186	31.9446	39.8346	49.9372	25.9014	15.9874	39.2318	50.1394	24.4913	5.78855	35.2161	25.0961	28.8067	5.1384	14.6685	25.124	31.6828	37.8362	54.8746	32.9503	32.3724	176.412	21.95	30.4809	35.4835	13.273	21.333	27.226	58.6479	45.9894	52.0326	37.804	16.556	59.5653	36.2965	16.7524	17.0376	19.556	44.7212	27.1223	44.8398	43.6898	12.3985	17.4319	33.8974	27.7727
LDHB|B	449.548	703.892	961.155	410.124	568.874	940.677	334.098	296.349	285.187	602.713	561.674	306.631	115.864	401.493	518.995	348.471	751.817	568.417	488.621	363.152	401.205	501.201	528.784	672.383	657.144	282.969	555.314	384.481	303.071	357.403	337.396	441.079	666.805	352.1	378.319	276.174	633.627	261.541	235.763	274.887	265.073	486.388	294.158	520.279	529.389	208.074	353.748	350.408	441.996
ABHD4|B	19.0692	13.8773	78.5071	43.7746	23.9142	20.3206	33.3854	32.9491	38.9445	27.2714	15.7476	25.5559	19.4961	30.4475	33.0037	15.3809	25.0281	29.3866	26.3647	37.0812	23.4594	46.687	37.4461	25.4866	9.54983	36.6487	32.9469	39.0982	26.0411	16.8361	28.7872	46.0085	38.2349	8.36569	32.1256	17.4315	55.0741	20.5415	28.1615	36.0137	52.5528	33.4494	13.243	27.0121	40.7902	27.1307	24.8212	38.9661	87.5654
BAG1|B	17.0649	53.0637	52.1626	29.706	25.2598	27.0558	24.3195	28.1855	18.3355	26.2913	23.709	20.8367	5.02827	25.812	14.7012	25.2494	11.3294	12.433	29.0067	23.0104	30.8896	17.8462	26.4867	16.5352	65.8661	13.3925	28.9912	29.5777	19.9413	20.1932	26.6453	23.2664	27.7961	16.1731	27.1532	22.6092	36.3796	11.6106	17.369	28.114	11.0975	30.9344	11.2095	29.8557	26.3648	18.0724	39.2502	23.4139	27.2851
EPCAM|B	60.3427	40.7859	398.131	42.0782	95.0111	1.16479	58.6297	94.3012	35.3541	66.6245	55.8075	61.7906	14.4483	52.7221	21.6583	40.1095	14.1555	22.43	63.6682	11.843	43.497	117.895	18.4245	30.2172	131.97	66.3823	52.894	33.1705	4.7737	13.013	24.8612	30.963	126.479	26.0502	60.9021	80.5169	115.087	128.863	70.9049	67.9598	37.0633	101.562	38.7711	89.7072	48.8849	26.0104	59.8441	49.805	1.09328
PDHA1|B	61.986	109.412	69.6921	39.6658	56.7657	47.7262	46.0737	44.9528	45.802	65.2573	67.3223	41.2614	23.3302	52.1345	40.8307	57.4337	50.0985	39.0001	40.6638	36.3496	49.8086	61.9424	47.0103	37.4811	130.813	50.7085	47.7476	46.3995	38.268	43.7437	48.7505	70.0614	49.4393	26.3166	42.3631	39.8143	59.2859	49.5639	42.8372	43.9344	49.8156	59.4396	32.7249	59.2503	50.9713	47.8045	39.2077	46.5486	105.326
SCRN1|B	64.3103	157.16	159.338	51.4328	70.4825	11.9605	13.5601	11.4443	8.4541	56.083	23.1759	16.417	8.68814	68.6793	80.8071	16.3395	2.59466	32.7006	8.9994	39.2934	41.1256	119.725	45.9049	16.4217	162.669	34.3606	22.1733	54.4002	6.35988	25.0564	22.504	23.3491	46.1428	99.0001	68.1444	4.64464	99.1702	73.2895	23.5533	47.4866	31.4759	63.2208	88.9054	14.8686	57.7737	33.7738	29.0586	98.9547	89.5175
EIF1B|B	59.1151	70.6872	96.6698	55.4366	51.6318	47.7316	34.7209	70.8619	33.0445	41.005	29.3654	54.7852	15.2986	66.6355	41.5842	44.5547	27.4209	62.1195	60.4361	59.554	39.8801	58.6222	42.5461	35.684	82.8381	45.0645	60.2185	59.3682	26.205	40.8024	35.9611	46.2336	67.8242	79.8514	47.4481	24.4963	84.603	31.5944	31.7071	54.1871	48.1422	46.6854	20.7641	48.8866	53.3107	55.1693	50.2325	54.0482	82.3839
UBL3|B	123.247	272.834	215.366	41.6308	43.769	62.6748	38.9277	34.5241	23.2653	68.8321	31.1863	38.6666	7.09295	98.9256	51.8281	42.3163	12.7713	45.4029	43.3075	50.3755	64.2862	74.117	51.97	38.1595	195.275	49.2543	70.7415	53.623	23.1978	23.1602	43.2747	40.1803	73.4704	157.801	65.5618	16.8133	75.6454	24.073	23.9678	34.6443	26.3016	52.4941	57.71	44.1124	52.5177	29.8905	26.5453	55.2638	39.8538
AC073896.4|B	35.1109	10.6098	13.1572	23.6464	18.9593	11.0726	11.7725	14.0603	52.5469	22.2579	17.0399	32.4074	36.5456	23.5753	16.6817	13.8902	45.0726	19.587	17.4599	16.2669	18.2502	11.5828	16.7256	20.8178	7.33831	45.6712	25.5953	18.4886	46.4926	26.0792	16.5479	10.5663	10.6866	8.25671	16.4601	17.2274	18.4012	24.5476	29.86	30.2764	22.3786	12.0005	6.62003	14.6211	10.3466	44.4665	16.9024	20.7764	54.1093
KCNQ1|B	10.6258	87.4518	52.3947	14.3145	11.8835	9.0667	9.66108	10.8288	3.50648	11.7771	7.13958	17.3552	3.90057	17.5053	15.9365	7.22701	12.1243	7.27696	15.3975	14.2835	16.1001	23.3951	21.3796	14.5091	69.3889	16.8731	10.6827	71.2813	5.38736	10.4235	10.6554	20.4286	24.7998	1.90972	13.7693	3.50537	30.2031	8.05676	14.4804	19.5713	32.6231	11.0479	14.6618	11.9721	13.2737	16.756	22.4711	14.8159	11.426
MECOM|B	9.77316	64.4034	88.9426	14.4601	7.02955	6.01669	6.80536	3.57573	4.14274	9.11668	1.94342	9.75604	1.23515	23.2318	9.44448	4.45613	0.7993	3.47362	7.53646	8.33395	12.4892	17.4596	16.0415	5.50535	67.3104	12.7502	9.1889	28.1383	2.87238	5.15227	7.65435	17.4146	32.9021	26.1144	10.1893	4.00311	34.7906	7.1818	7.59632	13.666	24.355	11.1264	22.917	9.56002	10.0722	13.8864	8.8298	14.638	7.51873
YBX3|B	126.335	47.2055	129.814	123.391	101.533	113.238	85.7853	67.4708	161.742	95.4008	135.876	73.2839	53.8162	92.9373	101.129	43.6332	176.463	163.274	84.0972	48.8061	54.9375	85.163	108.985	178.295	32.6613	122.199	189.481	131.069	96.9409	50.214	117.664	147.256	86.7568	96.1576	75.6627	37.0398	82.6032	145.118	87.1298	91.1084	110.869	66.5169	52.0721	53.5202	41.9798	143.101	123.228	108.796	143.406
MYO10|B	5.78895	50.4182	35.5431	9.15565	15.0232	5.34528	4.48067	3.30058	4.00966	13.5053	8.67687	10.3463	2.45346	25.7193	16.6661	5.44039	0.957186	9.64017	10.8735	11.4686	15.5831	19.5934	12.2747	12.3352	74.5281	15.6183	7.13537	36.9829	3.38471	7.30151	5.80812	18.8963	23.3933	12.3974	18.1598	4.80891	24.5649	6.31916	6.87446	12.5225	22.8964	8.87668	12.54	13.1179	15.1226	13.8402	6.886	13.6059	25.3817
MMP15|B	10.047	8.699	90.1096	22.8764	44.5619	7.51121	17.7958	24.4342	16.7265	23.4286	18.1669	26.5082	10.5154	47.764	16.8223	10.9012	12.9154	30.9934	11.1323	25.9289	38.6713	25.3774	22.6238	18.9349	16.596	29.3789	22.206	66.6355	26.9588	14.0291	25.4556	52.6575	23.3468	1.36589	18.5253	15.9767	28.9311	9.72632	23.4842	37.5992	41.1891	20.5515	16.0172	22.3487	27.1278	31.1284	19.3037	17.1642	15.6824
AMFR|B	81.0058	157.623	143.395	84.1535	90.3233	128.507	54.0311	52.3201	44.6266	73.2891	48.8633	60.3917	18.281	59.9826	65.3262	48.3142	30.8561	94.9677	60.753	82.369	91.0437	83.1337	60.4165	92.5164	153.097	64.394	60.2257	60.6335	90.8773	56.9373	52.3711	105.716	105.353	39.9008	67.1444	42.8967	107.737	68.3503	41.4932	59.8581	63.5639	78.5797	65.6134	66.5774	54.7836	52.4034	56.3013	60.6691	45.053
CSGALNACT1|B	9.64465	14.0854	93.3971	11.3065	6.9869	7.46903	10.0061	7.75985	3.40346	8.35619	2.50472	11.1965	1.5975	23.3828	19.0486	5.76935	1.08225	6.39099	16.8423	14.5689	19.3923	15.7366	14.6854	10.3521	73.8952	11.2505	9.75868	30.6776	2.975	4.77769	6.40134	21.7573	33.7439	34.6575	12.3538	3.65353	17.2356	6.21212	5.0279	10.1584	23.6499	13.5815	17.4327	11.6337	14.8365	18.0735	13.1153	15.4874	7.47191
SERPINF1|B	14.6874	4.92264	10.4038	86.1434	79.6249	23.1443	16.1929	10.3188	15.2936	24.3861	50.5584	109.421	27.1716	19.4431	181.539	33.2554	22.5984	113.004	32.434	220.602	10.2356	19.1976	16.7153	137.081	5.25119	21.5673	12.8876	21.974	141.313	30.0063	7.11831	8.71138	24.4017	6.07664	51.4745	4.87327	77.9988	12.4411	122.706	17.3547	93.5952	14.9703	32.5619	51.0016	7.78263	8.9908	11.2341	58.5471	1469.17
CD248|B	28.0221	16.3012	106.571	107.622	37.7101	45.5466	27.9139	43.4413	45.5431	93.983	31.9334	101.432	17.7421	69.928	99.5902	34.7977	17.2481	56.7539	36.6368	144.555	129.316	58.1714	87.9217	118.309	3.96235	148.876	59.2578	240.483	95.403	30.6791	43.8252	47.0955	72.4707	4.68894	76.9119	47.3683	102.161	53.1555	137.344	104.191	206.742	123.444	35.7995	50.5585	67.7533	148.787	95.3109	100.262	696.92
PRAF2|B	14.2516	22.6829	54.9782	37.6229	38.9112	12.148	33.0111	18.9675	25.5665	49.1459	11.528	50.3858	31.5739	35.1994	31.3153	14.2833	18.1919	37.014	20.9648	39.3496	25.624	32.7254	39.1534	21.7631	5.32967	54.1818	29.4728	41.3432	48.5682	15.762	19.8035	24.3737	35.9444	6.55256	30.5246	18.1059	39.4706	21.2665	29.7481	43.3931	44.4207	25.5103	9.12831	36.1467	18.6407	59.4429	31.2091	25.0182	324.482
PCOLCE|B	22.9813	14.2156	35.3442	39.3347	14.5528	12.8069	12.698	9.80394	19.9579	35.0701	5.05505	71.2608	3.43204	12.4434	64.6963	7.6565	4.0324	34.5293	11.0256	106.777	13.4599	17.4708	17.0589	47.6476	6.94939	35.6062	9.56389	41.7387	45.3415	3.59173	7.93223	7.53891	23.5604	1.77463	27.4658	13.9747	54.1689	18.8433	26.1933	24.5572	57.3531	17.9959	10.6434	15.6845	6.36464	34.7658	9.82081	51.3414	1220.25
COL5A1|B	7.7088	12.4868	17.8945	59.1647	8.05085	21.3828	3.18775	4.2089	5.60005	55.744	3.11252	55.2012	2.25574	15.2965	158.891	12.2008	0.991568	57.1805	5.0038	41.6791	14.5958	18.9361	10.9171	60.6945	3.483	52.644	6.63937	37.6308	27.3218	5.03586	7.19328	7.37059	36.1598	3.1191	49.7105	10.2026	42.1342	7.70146	34.0737	38.8875	79.5383	21.136	17.6142	17.6079	7.87441	31.3035	5.11377	63.8908	1152.87
BACE2|B	2.04357	119.924	35.7644	24.0606	18.644	5.34441	5.45739	6.95764	25.4291	10.5069	13.0577	13.0831	2.82786	12.9327	20.3689	13.5611	17.784	28.405	9.31408	24.8311	5.80829	7.87093	19.701	18.0329	219.005	23.9332	46.3596	16.1007	53.3386	17.0247	12.312	13.0061	25.2122	22.1231	58.9363	1.99652	16.2412	12.8053	9.76017	11.3114	41.1244	10.5834	40.3961	44.9375	4.09923	7.44134	39.5963	39.2821	15.5121
LAMB1|B	57.8424	134.26	58.4626	58.4529	288.176	41.9029	40.6311	52.0843	48.0391	103.197	32.375	97.5255	9.6761	141.741	153.853	35.1011	319.888	66.6897	50.5236	59.6018	66.47	134.942	80.2209	100.513	39.554	101.194	110.031	242.099	42.9667	30.578	44.9841	88.706	176.907	46.2584	56.0079	47.6863	183.43	65.2652	60.9089	96.8252	192.991	78.7772	92.6274	57.6622	76.4133	83.85	77.6499	92.5694	294.948
TGFB3|B	7.27625	3.20699	17.8509	22.568	6.13111	8.25975	4.26474	5.07363	7.8986	13.6695	3.32727	21.2756	2.13314	12.8802	45.3569	9.74693	3.81195	18.2145	11.628	42.6222	6.62698	23.3539	7.48664	20.9283	6.03189	19.472	8.9246	17.8702	18.6092	2.73235	14.0078	4.8483	16.8077	3.74788	24.4933	7.54213	29.216	7.28166	12.2228	15.5241	28.0865	13.8487	10.5901	8.51658	8.38381	40.7356	5.88591	25.4762	232.938
EMILIN1|B	13.7861	10.6896	25.1622	50.7157	24.0973	9.97679	5.52766	3.88126	6.15648	19.4451	5.08104	102.037	1.77545	20.8094	125.592	12.151	3.02474	52.8905	32.9651	110.911	9.64928	52.6392	12.6359	41.3401	4.10383	31.2165	3.95229	62.6792	47.2677	4.85452	6.05206	9.99591	39.7279	0.430121	53.5918	8.58714	133.325	5.4349	24.3315	31.3499	58.348	18.0926	8.61455	24.6464	7.78657	42.3814	13.2648	43.4851	724.304
MMP14|B	178.872	28.2057	262.078	197.932	135.158	127.471	147.774	172.644	92.1211	173.36	116.95	185.262	34.2782	180.969	309.089	94.7462	289.874	209.555	124.306	217.897	114.15	210.103	116.278	200.584	13.5038	170.309	168.772	262.867	473.089	145.567	168.889	234.854	176.445	25.7075	158.691	124.111	235.052	110.683	167.628	190.106	279.994	137.125	103.198	125.001	154.709	125.414	145.501	204.516	2231.22
TPST2|B	2.52103	24.4433	25.7477	16.0528	7.50686	8.43496	4.2536	5.3665	4.28648	9.77341	18.6558	9.91585	4.57068	13.2734	37.9189	9.35517	10.1841	27.0252	8.9893	12.7005	9.13251	9.81891	10.2656	38.4855	21.405	7.81164	27.1495	9.26736	67.0484	10.9276	7.44273	9.90173	18.7778	8.54245	14.8315	3.5896	15.8042	7.1946	10.5749	9.31055	16.4797	7.76589	11.6824	8.47685	5.24429	8.12263	6.9818	14.1462	27.7294
FKBP10|B	41.5811	12.8272	177.772	285.722	34.2078	341.7	174.078	33.1077	157.691	113.454	11.6246	119.201	98.9617	73.2942	213.288	27.5199	288.654	226.797	58.3017	90.6946	158.581	67.383	101.101	363.851	4.66458	312.673	352.944	139.924	425.321	22.9492	70.0245	57.6986	119.077	19.812	147.613	29.9007	87.9539	208.808	48.4582	88.3952	177.777	121.928	123.665	113.028	39.3508	117.664	136.702	126.497	1060.17
[truncated: 481 more columns]

## Sheet: S table 5
Supplementary Table 5 The TMB values were listed
id	TMB
TCGA-BP-4971	0.5
TCGA-B0-5697	0.842105
TCGA-AK-3443	0.184211
TCGA-A3-A8OU	1.84211
TCGA-CZ-5459	2.02632
TCGA-AK-3453	0.236842
TCGA-B0-5713	2.26316
TCGA-CJ-5677	1.34211
TCGA-CZ-5458	0.657895
TCGA-3Z-A93Z	2.28947
TCGA-B0-5092	0.447368
TCGA-BP-4972	1.02632
TCGA-B0-5701	2.5
TCGA-B0-5812	0.736842
TCGA-CZ-5460	0.894737
TCGA-B0-5088	0.921053
TCGA-B8-5159	1.34211
TCGA-MM-A564	2.34211
TCGA-BP-5196	0.815789
TCGA-CJ-5681	0.657895
TCGA-B4-5843	1.02632
TCGA-A3-3319	1.57895
TCGA-BP-5169	0.368421
TCGA-BP-5168	2.92105
TCGA-B0-5097	0.789474
TCGA-AK-3465	0.605263
TCGA-B8-5162	0.394737
TCGA-CW-5588	0.710526
TCGA-BP-4975	0.368421
TCGA-B8-5164	0.868421
TCGA-CZ-5987	1.28947
TCGA-CJ-4920	3.34211
TCGA-B0-5712	2.31579
TCGA-B8-A54H	1.78947
TCGA-A3-3367	1.36842
TCGA-CZ-4859	2.15789
TCGA-EU-5904	0.868421
TCGA-CJ-4901	0.394737
TCGA-CJ-4904	0.710526
TCGA-BP-4993	0.842105
TCGA-CJ-6027	1.78947
TCGA-A3-A8OV	4.18421
TCGA-BP-4962	0.447368
TCGA-AK-3440	0.473684
TCGA-B8-5546	0.263158
TCGA-A3-3308	1.13158
TCGA-B0-5699	1.28947
TCGA-CJ-4882	0.210526
TCGA-B0-5116	1.18421
TCGA-A3-3370	0.763158
TCGA-EU-5907	1.10526
TCGA-B4-5835	1.21053
TCGA-CJ-5678	0.973684
TCGA-CJ-4913	0.657895
TCGA-B8-A7U6	1.05263
TCGA-BP-5000	0.657895
TCGA-B4-5836	1.23684
TCGA-A3-3346	1.07895
TCGA-A3-A8CQ	1.31579
TCGA-CJ-5679	2.15789
TCGA-CZ-5466	0.5
TCGA-CW-6087	0.263158
TCGA-BP-4964	1.39474
TCGA-BP-4782	1.15789
TCGA-B0-5106	2
TCGA-DV-5566	1.10526
TCGA-B0-5117	0.236842
TCGA-B0-5119	2.05263
TCGA-CZ-5984	0.947368
TCGA-BP-5190	1.05263
TCGA-B0-5104	1.42105
TCGA-EU-5906	1.13158
TCGA-BP-4988	0.263158
TCGA-G6-A8L6	1.52632
TCGA-CZ-5465	2.28947
TCGA-MM-A84U	2.02632
TCGA-BP-5202	0.894737
TCGA-AK-3447	0.447368
TCGA-BP-5001	0.868421
TCGA-CJ-6033	1.36842
TCGA-BP-4961	0.710526
TCGA-CJ-5676	1.10526
TCGA-CZ-5454	0.631579
TCGA-A3-3326	1.13158
TCGA-B0-5085	1.42105
TCGA-CZ-5462	0.947368
TCGA-B0-5698	1.81579
TCGA-B4-5838	1.28947
TCGA-BP-5198	1.18421
TCGA-B0-5691	0.631579
TCGA-DV-A4W0	1.68421
TCGA-B0-5121	1.18421
TCGA-BP-5008	0.552632
TCGA-CJ-6030	2.15789
TCGA-G6-A8L7	2.02632
TCGA-B4-5834	0.657895
TCGA-A3-A6NL	0.789474
TCGA-CW-5589	1.02632
TCGA-BP-4986	0.868421
TCGA-MW-A4EC	1.23684
TCGA-A3-3365	0.605263
TCGA-BP-5194	0.578947
TCGA-B0-5707	1.05263
TCGA-B0-5096	1.31579
TCGA-CZ-4866	1.42105
TCGA-CJ-4923	0.184211
TCGA-B8-4148	0.868421
TCGA-CZ-5468	2.10526
TCGA-BP-4974	0.157895
TCGA-B0-5102	1.07895
TCGA-B2-5633	1.36842
TCGA-CZ-4865	1.10526
TCGA-A3-3316	0.605263
TCGA-B0-5696	0.973684
TCGA-B8-A54I	0.842105
TCGA-BP-5176	2.63158
TCGA-BP-4770	1.36842
TCGA-B8-4143	1.44737
TCGA-B0-5109	0.763158
TCGA-B0-5120	1.28947
TCGA-B8-5165	0.263158
TCGA-B8-A54G	0.973684
TCGA-B2-4102	0.605263
TCGA-A3-3385	1.65789
TCGA-BP-4795	0.394737
TCGA-B0-5399	0.947368
TCGA-BP-4992	0.736842
TCGA-A3-3378	0.842105
TCGA-A3-3313	2.10526
TCGA-B8-A54J	1.28947
TCGA-A3-A6NN	2.21053
TCGA-B0-5400	0.105263
TCGA-CJ-4869	0.789474
TCGA-GK-A6C7	2.47368
TCGA-CJ-5682	1.76316
TCGA-A3-3320	1.78947
TCGA-MM-A563	1.21053
TCGA-CJ-4900	0.842105
TCGA-DV-A4VX	2.13158
TCGA-BP-4999	0.973684
TCGA-B8-5550	1.47368
TCGA-B0-5098	15.7895
TCGA-B2-5639	1.47368
TCGA-B0-5706	0.921053
TCGA-B0-5695	1.44737
TCGA-B0-5703	1.65789
TCGA-CZ-5463	1.28947
TCGA-B8-5545	0.368421
TCGA-CZ-5469	0.921053
TCGA-B0-5095	0.894737
TCGA-CZ-5455	0.526316
TCGA-DV-5565	1.5
TCGA-BP-5187	0.921053
TCGA-G6-A8L8	2.10526
TCGA-BP-5174	0.736842
TCGA-B0-5690	0.973684
TCGA-B8-5551	0.210526
TCGA-BP-5183	1.07895
TCGA-B0-5110	1.28947
TCGA-A3-3311	1.07895
TCGA-B0-5702	0.105263
TCGA-CJ-5689	0.894737
TCGA-B0-5099	1.5
TCGA-CJ-4912	1.81579
TCGA-CZ-4864	1.94737
TCGA-A3-A6NJ	0.421053
TCGA-B4-5832	0.815789
TCGA-BP-4970	0.368421
TCGA-B0-5113	0.868421
TCGA-CZ-5988	1.10526
TCGA-BP-5010	0.947368
TCGA-BP-5186	0.526316
TCGA-BP-5178	0.947368
TCGA-BP-5189	0.736842
TCGA-A3-3363	1.26316
TCGA-CW-5581	1.15789
TCGA-A3-3374	0.210526
TCGA-A3-3322	1.28947
TCGA-BP-4987	0.368421
TCGA-DV-5568	0.289474
TCGA-A3-A6NI	2.13158
TCGA-EU-5905	1.34211
TCGA-A3-3331	1.63158
TCGA-CZ-5982	1.13158
TCGA-B8-5163	0.789474
TCGA-BP-5199	1.73684
TCGA-B0-5711	0.684211
TCGA-BP-4989	1.47368
TCGA-A3-3387	1.21053
TCGA-BP-4967	1.68421
TCGA-BP-5006	0.815789
TCGA-BP-4760	0.263158
TCGA-BP-4965	1.10526
TCGA-BP-4981	1.47368
TCGA-B0-5084	1.26316
TCGA-AK-3427	0.315789
TCGA-BP-5182	1.21053
TCGA-CZ-5467	1.34211
TCGA-BP-4960	1.28947
TCGA-AK-3444	1.97368
TCGA-BP-4976	2.28947
TCGA-DV-5573	0.684211
TCGA-BP-5195	1.18421
TCGA-CJ-5671	0.921053
TCGA-CJ-5680	1.31579
TCGA-CJ-6028	0.368421
TCGA-BP-5181	1.34211
TCGA-DV-5574	0.0263158
TCGA-B8-4151	1.28947
TCGA-B4-5377	1
TCGA-B0-4827	0.894737
TCGA-B8-5552	0.5
TCGA-B2-5635	1.31579
TCGA-CZ-5985	1.39474
TCGA-CZ-4853	2.84211
TCGA-B8-4621	1.97368
TCGA-B0-5107	1.44737
TCGA-CJ-4908	0.421053
TCGA-CJ-4902	0.736842
TCGA-CJ-5672	1.42105
TCGA-CZ-4863	0.210526
TCGA-B8-A54F	0.763158
TCGA-B0-5083	0.131579
TCGA-BP-4998	0.710526
TCGA-CJ-4903	0.947368
TCGA-A3-3373	1.42105
TCGA-BP-4983	0.526316
TCGA-B8-A54K	0.657895
TCGA-DV-5575	0.447368
TCGA-B8-A54D	1.55263
TCGA-CJ-6031	0.526316
TCGA-BP-4963	1.89474
TCGA-B8-A8YJ	0.0263158
TCGA-B0-5075	2.07895
TCGA-CZ-5452	0.184211
TCGA-CJ-4918	0.342105
TCGA-CJ-4907	0.736842
TCGA-DV-5569	0.263158
TCGA-CZ-5470	0.763158
TCGA-6D-AA2E	0.552632
TCGA-A3-3317	1.63158
TCGA-B8-A54E	0.973684
TCGA-T7-A92I	0.894737
TCGA-CW-5583	0.5
TCGA-B8-5553	0.631579
TCGA-CW-6090	2.68421
TCGA-CZ-5451	1.86842
TCGA-BP-4982	0.710526
TCGA-B0-5692	1.57895
TCGA-B0-4945	0.368421
TCGA-BP-4973	0.631579
TCGA-A3-3382	2.18421
TCGA-CW-6097	0.0263158
TCGA-BP-4995	1.15789
TCGA-B2-5641	1.13158
TCGA-B2-4101	0.657895
TCGA-CW-5587	0.842105
TCGA-AS-3778	1.13158
TCGA-AS-3777	0.263158
TCGA-B0-4823	2.57895
TCGA-BP-4977	1.18421
TCGA-B0-5694	1.44737
TCGA-BP-5009	0.736842
TCGA-B8-4153	1.63158
TCGA-A3-A8OW	0.394737
TCGA-BP-5201	1
TCGA-B0-5705	1.86842
TCGA-BP-5192	1.34211
TCGA-BP-5175	0.789474
TCGA-DV-A4VZ	0.342105
TCGA-G6-A5PC	1.52632
TCGA-BP-4177	0.368421
TCGA-B8-4146	0.947368
TCGA-CJ-6032	1.21053
TCGA-B2-A4SR	0.947368
TCGA-B0-4842	0.263158
TCGA-A3-3372	1.13158
TCGA-BP-5180	1.05263
TCGA-BP-5170	0.947368
TCGA-BP-5191	0.684211
TCGA-CJ-5684	0.973684
TCGA-AK-3455	1.23684
TCGA-CJ-5675	1.26316
TCGA-B0-5700	1.60526
TCGA-CZ-5989	0.868421
TCGA-CJ-4905	1.36842
TCGA-B0-5115	1.18421
TCGA-B0-5709	0.289474
TCGA-CJ-4916	0.605263
TCGA-BP-4985	1.34211
TCGA-B8-5549	1.13158
TCGA-CW-5585	1.18421
TCGA-CW-6093	2.5
TCGA-B0-5108	0.421053
TCGA-CZ-5986	1.42105
TCGA-BP-4801	0.868421
TCGA-BP-4968	0.947368
TCGA-CZ-5453	1.68421
TCGA-BP-4991	0.894737
TCGA-BP-5185	1.86842
TCGA-A3-3323	0.921053
TCGA-BP-5004	1.05263
TCGA-B8-4622	1.26316
TCGA-DV-5567	0.421053
TCGA-B0-5402	1
TCGA-BP-5177	0.789474
TCGA-B0-5100	0.815789
TCGA-CZ-5461	1.23684
TCGA-A3-A8OX	0.0263158
TCGA-B0-5710	0.815789
TCGA-B0-5077	1.15789
TCGA-DV-5576	0.210526
TCGA-B8-5158	0.210526
TCGA-BP-5184	0.552632
TCGA-BP-5200	0.763158
TCGA-CJ-5683	1.63158
TCGA-CZ-5457	1.13158
TCGA-A3-3357	2.5
TCGA-CW-5580	1.84211
TCGA-B0-5693	0.842105
TCGA-BP-5007	0.526316
TCGA-B0-5094	1.78947
TCGA-B2-5636	0.447368
TCGA-CJ-5686	1
TCGA-A3-3376	0.236842
TCGA-A3-3380	0.815789
TCGA-B0-5081	0.184211
TCGA-A3-3383	1.15789
TCGA-A3-3358	1.10526
TCGA-B4-5844	1.39474
TCGA-CJ-4899	0.289474
TCGA-CW-5591	0.763158
TCGA-CZ-4856	0.552632
TCGA-BP-5173	1.63158
TCGA-CZ-5456	0.921053
